# Supplementary material for: From intracellular signaling to population oscillations: bridging size- and time-scales in collective behavior
Source: Mol Syst Biol. 2015 Jan 23;11(1):779. doi: 10.15252/msb.20145352 (PMC4332153; doi:10.15252/msb.20145352)
Supplement: Supplementary file 6 [file msb0011-0779-sd6.xlsx]

## Sheet: 0 nM Cell Traces
Time (min)	0.25	0.5	0.75	1	1.25	1.5	1.75	2	2.25	2.5	2.75	3	3.25	3.5	3.75	4	4.25	4.5	4.75	5	5.25	5.5	5.75	6	6.25	6.5	6.75	7	7.25	7.5	7.75	8	8.25	8.5	8.75	9	9.25	9.5	9.75	10	10.25	10.5	10.75	11	11.25	11.5	11.75	12	12.25
Cell 1 FRET Trace	0.016273	0.00399147	-0.00570265	0.0101456	-0.0157517	-0.0366248	0.0199901	0.0129005	-0.00506251	-0.0163604	0.00087703	0.00312075	-0.0073531	-0.0317597	0.000755495	0.000948828	0.00582233	0.0249475	0.00086636	0.0102969	-0.00250613	0.0122787	0.00813718	-0.0267171	-0.0189461	-0.0139614	0.0164657	-0.00431589	-0.000756465	-0.000273133	-0.00791358	-0.00730552	0.00407793	0.00533938	-0.0103074	-0.00184031	-0.0129756	0.0128532	0.0223018	0.0188509	0.00343594	-0.00719064	-0.00455997	-0.0101829	-0.0116737	0.00406846	-0.00534321	0.0165897	0.0151338
Cell 2 FRET Trace	0.0391637	0.0299786	0.0146792	-0.025992	-0.0136392	-0.0113987	-0.00162895	-0.0283342	-0.0172312	0.0102419	-0.00228928	-0.0132847	0.0128292	0.00516691	-0.00459845	0.00461809	-0.015933	-0.000458866	0.031649	0.0176246	0.0146823	0.0276179	0.0233887	0.015625	0.0138154	0.0154994	-0.0105017	0.0100025	0.00367418	0.0181044	-0.0302089	0.00824967	0.00534236	0.00848862	0.00678232	0.00285192	0.00275825	0.0305493	0.0156204	0.00129182	-0.00419681	0.0103576	-0.00708753	-0.00348518	0.00688873	0.0107613	0.000286719	0.00450342	0.0131584
Cell 3 FRET Trace	-0.0340796	-0.00281387	-0.0197262	-0.0073079	-0.0132329	-0.00899504	-0.0144571	0.00748498	-0.0155246	-0.00172089	-0.00329029	-0.0209271	0.0327261	-0.000121279	0.0100192	-0.0206785	0.00909188	-0.00134259	0.012607	-0.0083239	-0.0379395	-0.0354607	-0.0158774	-0.0236834	0.0196722	-0.00429419	0.0124951	-0.00768753	0.0238831	-0.0477882	-0.00707924	-0.00389368	0.023451	0.0395428	0.0555694	0.0538894	0.0242985	0.023379	0.0232133	0.00226621	0.0173142	0.000670235	0.0388681	0.0341998	0.0152511	0.0265163	0.0348376	0.0133145	0.0280477
[truncated: 71 more columns]

## Sheet: 1 nM Cell Traces
Time (min)	0.25	0.5	0.75	1	1.25	1.5	1.75	2	2.25	2.5	2.75	3	3.25	3.5	3.75	4	4.25	4.5	4.75	5	5.25	5.5	5.75	6	6.25	6.5	6.75	7	7.25	7.5	7.75	8	8.25	8.5	8.75	9	9.25	9.5	9.75	10	10.25	10.5	10.75	11	11.25	11.5	11.75	12	12.25
Cell 1 FRET Trace	0.0208154	0.0460337	0.0368053	0.00936523	0.0162455	-0.0228741	-0.0253517	-0.0165216	0.00457462	0.0284391	0.0215647	0.0346681	-0.0102509	-0.0380235	-0.02083	0.0189945	0.00788718	0.0190579	0.0282739	0.0409088	0.0364021	0.257543	0.479191	0.479863	0.45027	0.424847	0.454747	0.405373	0.303747	0.108453	0.0145725	0.00526864	0.0381862	0.0816271	0.0585701	0.0586802	0.0355275	0.0364718	0.0602392	0.0354343	0.0690835	0.103548	0.156965	0.168662	0.123523	0.0530825	0.0672767	0.0607025	0.0941164
Cell 2 FRET Trace	-0.0301337	-0.00635803	-0.0274226	0.00900918	-0.0103932	0.00156499	-0.0221438	-0.00453786	0.0109589	0.00293498	-0.0118933	0.00383061	0.0243088	-0.00460065	-0.00835031	0.00931165	0.00856204	-0.00611118	-0.00791078	-0.0231094	0.0639242	0.26178	0.428839	0.448407	0.457914	0.444191	0.284757	0.0893356	0.0416811	0.0188522	0.039244	0.0235015	0.0307734	0.0930934	0.0903458	0.0527694	0.0394555	0.0020162	0.0835842	0.0642079	0.091258	0.0750419	0.0865739	0.0942842	0.0528777	0.0628874	0.0690376	0.0467141	0.0218632
Cell 3 FRET Trace	-0.0117014	-0.00828973	-0.0114974	-0.00641391	-0.0047775	-0.0104595	0.0280132	0.00263602	0.0316021	0.00882582	0.00939415	-0.0399059	-0.00993785	-0.0108625	-0.00674821	-0.01221	-0.0225763	-0.0228008	0.0124711	0.0127402	0.113273	0.344149	0.483601	0.501075	0.465228	0.439278	0.350776	0.221707	0.0289094	0.0164896	0.0739111	0.0724574	0.0913756	0.0829482	0.0889325	0.0639654	0.0581145	0.0514631	0.0230341	0.0360628	0.0475003	0.122784	0.0788865	0.0583185	0.0485463	0.043754	0.0721137	0.116412	0.200653
[truncated: 71 more columns]

## Sheet: 10 nM Cell Traces
Time (min)	0.25	0.5	0.75	1	1.25	1.5	1.75	2	2.25	2.5	2.75	3	3.25	3.5	3.75	4	4.25	4.5	4.75	5	5.25	5.5	5.75	6	6.25	6.5	6.75	7	7.25	7.5	7.75	8	8.25	8.5	8.75	9	9.25	9.5	9.75	10	10.25	10.5	10.75	11	11.25	11.5	11.75	12	12.25
Cell 1 FRET Trace	0.020322	0.0418898	0.0189128	0.00679531	0.0123583	0.0149348	0.0183453	-0.0308609	-0.01564	-0.0213627	-0.020933	0.00937747	0.000298115	0.00569837	0.00851302	0.012476	-0.010316	0.0201025	0.00636312	0.0364109	0.0563166	0.144942	0.222297	0.303667	0.35	0.409246	0.378245	0.344726	0.316565	0.253295	0.226004	0.192186	0.158941	0.10863	0.0920732	0.0855655	0.0972015	0.0801719	0.0896303	0.124847	0.10636	0.156303	0.13759	0.175434	0.201437	0.176817	0.176592	0.140676	0.0827829
Cell 2 FRET Trace	-0.0142536	-0.0203062	-0.0104473	-0.0115818	-0.0119118	0.00552461	-0.00298769	0.00527872	0.01497	-0.00912812	-0.00260815	0.00509946	-0.0286401	-0.00166888	0.0324385	0.00521527	0.00821381	0.0104571	-0.00260539	0.013245	0.0536008	0.173107	0.318059	0.393321	0.423095	0.440979	0.433146	0.419671	0.416945	0.400454	0.353685	0.303907	0.209396	0.142546	0.110568	0.0738406	0.0754799	0.0848553	0.0903866	0.0869729	0.126427	0.114635	0.11828	0.0936378	0.131612	0.15696	0.134006	0.189577	0.204218
Cell 3 FRET Trace	-0.00580144	-0.00791977	0.00967603	0.0169798	0.00992824	0.0109567	-0.0184102	0.00644673	-0.0357076	-0.0432809	-0.00495869	0.0388065	0.00667772	0.00457558	0.00139478	0.00659139	-0.0135215	-0.0092799	0.010184	0.00641009	0.057129	0.237194	0.378463	0.425037	0.411072	0.395734	0.392419	0.355044	0.255863	0.178021	0.0948142	0.0389893	0.0729141	0.0744902	0.135231	0.162192	0.175586	0.137098	0.202779	0.201244	0.170049	0.156716	0.0906643	0.0856271	0.0842195	0.0970542	0.0650876	0.0899858	0.0793544
[truncated: 71 more columns]

## Sheet: 100 nM Cell Traces
Time (min)	0.25	0.5	0.75	1	1.25	1.5	1.75	2	2.25	2.5	2.75	3	3.25	3.5	3.75	4	4.25	4.5	4.75	5	5.25	5.5	5.75	6	6.25	6.5	6.75	7	7.25	7.5	7.75	8	8.25	8.5	8.75	9	9.25	9.5	9.75	10	10.25	10.5	10.75	11	11.25	11.5	11.75	12	12.25
Cell 1 FRET Trace	0.000988322	0.0140291	0.014245	-0.00878084	0.0394467	-0.000756645	0.010874	-0.0207593	0.00944246	0.00242076	-0.0213007	0.033552	-0.0119079	-0.0154609	-0.00207562	-0.00962925	-0.0138456	-0.00311421	-0.0359782	-0.0114521	0.0752095	0.229179	0.265737	0.37077	0.44375	0.438207	0.428106	0.402932	0.373805	0.334046	0.250072	0.155174	0.0676922	-0.0113753	0.0505474	0.0330068	0.0183953	-0.0108013	0.0274079	0.0533672	0.0966485	0.140092	0.286108	0.346412	0.34915	0.268476	0.189552	0.099754	0.0555954
Cell 2 FRET Trace	-0.0270873	-0.0481581	-0.0088487	-0.0163326	-0.0226688	0.00252511	0.0249548	0.0181799	-0.0251669	-0.0302669	0.0227163	-0.0122178	0.0147517	-0.00372909	-0.00295601	0.0207625	-0.0068848	-0.0133971	-0.027728	0.00287443	0.0976321	0.328104	0.434153	0.484143	0.459555	0.488348	0.452081	0.419448	0.40527	0.389824	0.405633	0.294916	0.23261	0.179917	0.102833	0.0913304	0.0843006	0.0956153	0.139411	0.224424	0.208159	0.227633	0.19813	0.200867	0.161424	0.152838	0.130431	0.148748	0.101561
Cell 3 FRET Trace	-0.0230186	0.0137054	0.00262253	0.0130747	0.00420667	0.0144082	-0.000639642	-0.0263703	-0.00930955	0.00553587	-0.00614291	-0.00417066	0.0069514	-0.000734548	0.0334187	-0.0208465	0.00369331	-0.00302909	0.027682	0.0350777	0.0266829	0.383934	0.516214	0.504688	0.463806	0.473937	0.485614	0.42733	0.302515	0.262535	0.127015	0.0616071	0.0330315	0.0198462	0.0491762	0.0736676	0.183342	0.292555	0.391789	0.331246	0.26421	0.16868	0.117491	0.132898	0.102209	0.072164	0.11261	0.0675334	0.0521049
[truncated: 71 more columns]

## Sheet: 1 uM Cell Traces
Time (min)	0.25	0.5	0.75	1	1.25	1.5	1.75	2	2.25	2.5	2.75	3	3.25	3.5	3.75	4	4.25	4.5	4.75	5	5.25	5.5	5.75	6	6.25	6.5	6.75	7	7.25	7.5	7.75	8	8.25	8.5	8.75	9	9.25	9.5	9.75	10	10.25	10.5	10.75	11	11.25	11.5	11.75	12	12.25
Cell 1 FRET Trace	-0.0104844	-0.0194666	0.00259307	0.0137558	0.0201689	0.00764723	-0.0144433	-0.014628	0.0151407	-0.0262626	-0.00277828	-0.000439678	-0.0253673	0.020419	0.0281161	-0.00377601	-0.00379674	-0.00671103	-0.0225788	0.00241537	-0.0194931	0.15498	0.222612	0.283289	0.360473	0.372094	0.369584	0.389933	0.363085	0.338653	0.366826	0.262107	0.175119	0.0297012	0.0534623	0.0390239	0.0233042	0.125669	0.291273	0.340086	0.35696	0.35191	0.335512	0.331039	0.17053	0.0895894	0.0221026	0.039722	0.0582233
Cell 2 FRET Trace	-0.0264749	-0.0452394	-0.0130412	-0.0321148	-0.0326403	0.0150235	-0.0104785	0.00830917	-0.00661623	-0.00651009	0.0216071	0.0254626	-0.00297659	0.0360672	-0.00209191	0.0283257	0.0110763	-0.0111534	-0.0472489	0.0357104	0.000477674	0.0220822	0.0666492	0.387673	0.385145	0.402146	0.421792	0.437684	0.436849	0.402103	0.427785	0.419687	0.384296	0.36957	0.280244	0.273904	0.190811	0.188863	0.147714	0.16609	0.130024	0.0718679	0.0459624	0.0340206	-0.00135788	0.0158054	0.0462392	0.0841865	0.221073
Cell 3 FRET Trace	0.0064938	-0.00377437	0.00978423	0.0265772	-0.00207653	0.00633864	0.00413986	0.00855427	-0.00559193	0.000813828	0.00904788	-0.0286168	-0.0196086	-0.0160679	0.0124491	0.00100687	0.00367446	0.0238604	0.0138051	-0.0034941	0.0324572	0.115609	0.496151	0.502285	0.488556	0.481305	0.51327	0.4736	0.491918	0.445046	0.405709	0.362029	0.287924	0.201289	0.156679	0.0904181	0.0783319	0.041752	0.0146359	0.0511975	0.0785055	0.134858	0.272704	0.434615	0.509041	0.506859	0.430492	0.375225	0.283783
[truncated: 71 more columns]

## Sheet: 10 uM Cell Traces
Time (min)	0.25	0.5	0.75	1	1.25	1.5	1.75	2	2.25	2.5	2.75	3	3.25	3.5	3.75	4	4.25	4.5	4.75	5	5.25	5.5	5.75	6	6.25	6.5	6.75	7	7.25	7.5	7.75	8	8.25	8.5	8.75	9	9.25	9.5	9.75	10	10.25	10.5	10.75	11	11.25	11.5	11.75	12	12.25
Cell 1 FRET Trace	-0.0464095	-0.00125305	0.0207762	-0.0140651	-0.0559334	-0.0328068	0.0356287	0.0349861	0.0125338	0.021234	-0.0154639	0.0140741	-0.0436744	0.00243396	0.010607	-0.0122054	-0.00466409	-0.0332741	-0.0222158	0.0276502	0.0768166	0.36474	0.410926	0.437434	0.407871	0.373914	0.297692	0.209977	0.10354	0.0711318	0.0544671	0.0437263	0.031107	0.0521186	0.0459501	0.0690931	0.1414	0.146993	0.276196	0.426872	0.439612	0.409944	0.328343	0.228409	0.189747	0.0369573	-0.0120065	0.0127231	-0.0294698
Cell 2 FRET Trace	-0.0029733	-0.0140769	-0.00162582	0.0105109	0.00073031	0.0195733	0.00805798	0.00803103	-0.0070743	-0.011158	-0.0212243	-0.0257441	0.018065	0.0175066	-0.0228552	0.00622463	0.00986699	0.0132117	0.00747437	0.0252334	0.0759507	0.264798	0.413415	0.425878	0.433456	0.466032	0.452792	0.476526	0.470822	0.497699	0.47104	0.479748	0.483611	0.469422	0.429855	0.44167	0.425603	0.424998	0.39116	0.381581	0.32117	0.249844	0.219116	0.23351	0.278665	0.351081	0.373497	0.371319	0.357902
Cell 3 FRET Trace	0.0034358	0.0076406	0.0250384	0.00547231	-0.0138527	-0.0110239	0.00706094	-0.00844971	-0.00266753	0.0152903	-0.00191911	0.0144116	0.0181337	0.0019941	-0.0122043	0.00440284	-0.0111763	0.00191305	0.00550935	-0.00297329	0.149336	0.259613	0.329022	0.439857	0.469188	0.479459	0.501205	0.503335	0.489565	0.455468	0.4098	0.397457	0.315148	0.242249	0.169816	0.134518	0.114559	0.0817961	0.0889326	0.0977702	0.0821158	0.123871	0.127018	0.1361	0.128001	0.107684	0.131863	0.141243	0.126995
[truncated: 71 more columns]
