# Supplementary material for: From intracellular signaling to population oscillations: bridging size- and time-scales in collective behavior
Source: Mol Syst Biol. 2015 Jan 23;11(1):779. doi: 10.15252/msb.20145352 (PMC4332153; doi:10.15252/msb.20145352)
Supplement: Supplementary file 7 [file msb0011-0779-sd7.xlsx]

## Sheet: Microfluidic Input-Output
log([cAMP]/nM)	-4	-1	0	1	2	3	4
Output/Time 3 min	0.00868982	0.212545	1	1.18629	1.23945	1.21982	1.13975
Output/Time 3 min Error	0.0207396	0.0652082	0.0840151	0.09227	0.0857832	0.0695973	0.107466
Output/Time 5 min	0.010008	0.170951	0.735357	0.932097	1.03082	1.0072	1.03254
Output/Time 5 min Error	0.0202747	0.0426748	0.0499406	0.0705051	0.0717722	0.0626986	0.0942982
Output/Time 30 min	0.0822492	0.167475	0.339984	0.591393	0.490906	0.693644	0.626579
Output/Time 30 min Error	0.0303082	0.0370718	0.0355696	0.0740915	0.0492578	0.0395053	0.0567626

## Sheet: Macrofluidic Input-Output
log([cAMP]/nM)	-4	-1	0	1	2	3	4
Output/Time 3 min	0.0464538	0.0623891	0.67763	0.796118	0.977138	1.10763	0.777985
Output/Time 3 min Error	0.0343791	0.0180827	0.123147	0.0932396	0.0684637	0.0923885	0.114221
Output/Time 5 min	0.0128175	0.0444138	0.528448	0.70369	0.826016	1.06849	0.596782
Output/Time 5 min Error	0.020415	0.0166612	0.0902191	0.0789319	0.0656885	0.0851094	0.0839657
Output/Time 30 min	0.174649	0.0487935	0.295973	0.551859	0.482598	0.714072	0.425934
Output/Time 30 min Error	0.0828897	0.024847	0.0504158	0.0737382	0.0387646	0.0663936	0.0581565
