# Supplementary material for: From intracellular signaling to population oscillations: bridging size- and time-scales in collective behavior
Source: Mol Syst Biol. 2015 Jan 23;11(1):779. doi: 10.15252/msb.20145352 (PMC4332153; doi:10.15252/msb.20145352)
Supplement: Supplementary file 8 [file msb0011-0779-sd8.xlsx]

## Sheet: Standard Noise Firing Rates
log(Background cAMP)	-3	-2.78049	-2.56098	-2.34146	-2.12195	-1.90244	-1.68293	-1.46341	-1.2439	-1.02439	-0.804878	-0.585366	-0.365854	-0.146341	0.0731707	0.292683	0.512195	0.731707	0.95122	1.17073	1.39024	1.60976	1.82927	2.04878	2.26829	2.4878	2.70732	2.92683	3.14634	3.36585	3.58537	3.80488	4.02439	4.2439	4.46341	4.68293	4.90244	5.12195	5.34146	5.56098	5.78049	6
log(Firing-Induced cAMP)	0	0.153846	0.307692	0.461538	0.615385	0.769231	0.923077	1.07692	1.23077	1.38462	1.53846	1.69231	1.84615	2	2.15385	2.30769	2.46154	2.61538	2.76923	2.92308	3.07692	3.23077	3.38462	3.53846	3.69231	3.84615	4	4.15385	4.30769	4.46154	4.61538	4.76923	4.92308	5.07692	5.23077	5.38462	5.53846	5.69231	5.84615	6
Single Cell Firing Rate	0.015	0.03	0.06	0.12	0.1725	0.2025	0.3	0.36	0.4125	0.495	0.5325	0.54735	0.5775	0.6075	0.63	0.6375	0.6525	0.6675	0.690075	0.705	0.7125	0.7275	0.7425	0.75	0.7725	0.7725	0.7875	0.804	0.81	0.8175	0.8325	0.83775	0.8475	0.8568	0.87	0.87525	0.8787	0.892425	0.899775	0.907125	0.9132	0.921975
	0.015	0.03	0.06	0.12	0.1725	0.2025	0.3	0.36	0.4125	0.495	0.5325	0.554625	0.5775	0.6075	0.6375	0.645	0.66	0.6675	0.69015	0.705	0.7125	0.734775	0.7425	0.7575	0.7725	0.7725	0.795	0.809925	0.81	0.8214	0.8325	0.837825	0.847425	0.855	0.87	0.874875	0.878925	0.89235	0.9	0.90585	0.9126	0.92025
	0.015	0.03	0.06	0.12	0.1725	0.2025	0.3	0.36	0.42	0.495	0.53235	0.554625	0.5775	0.6075	0.636225	0.645	0.66	0.675675	0.682725	0.705	0.7125	0.735	0.75	0.7575	0.7725	0.78	0.7875	0.809625	0.81	0.821175	0.8325	0.837975	0.8475	0.855	0.86325	0.8757	0.878625	0.891225	0.89955	0.904725	0.911325	0.920025
	0.015	0.03	0.06	0.12	0.1725	0.2025	0.3	0.3675	0.419925	0.495	0.532275	0.554625	0.57765	0.61515	0.6375	0.645	0.6675	0.675	0.6975	0.705	0.72	0.735	0.7425	0.765	0.7725	0.78	0.7875	0.809775	0.81	0.82185	0.8325	0.838125	0.8475	0.855075	0.86325	0.87495	0.87885	0.8847	0.89715	0.9027	0.909675	0.918525
	0.015	0.03	0.06	0.12	0.1725	0.2025	0.3	0.3675	0.419925	0.495	0.532275	0.555	0.577725	0.6153	0.6375	0.645	0.6675	0.6753	0.6903	0.7125	0.72	0.7425	0.7575	0.7575	0.7725	0.78	0.7875	0.81	0.811575	0.8175	0.8325	0.838275	0.847275	0.85485	0.8622	0.873075	0.8781	0.883575	0.894075	0.90105	0.909	0.917925
	0.015	0.03	0.06	0.12	0.1725	0.2025	0.3	0.3675	0.419925	0.495	0.532275	0.555	0.585225	0.6153	0.63	0.6525	0.6675	0.6825	0.69045	0.7125	0.72	0.735	0.7575	0.7575	0.7725	0.7803	0.7875	0.802425	0.811725	0.817425	0.832275	0.8385	0.846075	0.854475	0.861675	0.868425	0.877425	0.884025	0.8916	0.90045	0.908625	0.917475
	0.015	0.03	0.06	0.12	0.1725	0.2025	0.3	0.3675	0.42	0.495	0.532275	0.555	0.5925	0.6153	0.6375	0.6525	0.6675	0.6825	0.6906	0.7125	0.72	0.735	0.7575	0.7575	0.7725	0.780975	0.794625	0.8025	0.810675	0.8175	0.831525	0.839625	0.84045	0.852975	0.860775	0.865575	0.8733	0.88275	0.890925	0.900225	0.90825	0.9168
	0.015	0.03	0.06	0.12	0.1725	0.21	0.3	0.3675	0.42	0.51	0.5322	0.555	0.5925	0.6225	0.6375	0.6525	0.66	0.675	0.690975	0.7125	0.72	0.735	0.7575	0.7575	0.7725	0.7806	0.79125	0.802425	0.8106	0.816375	0.824625	0.838725	0.839925	0.845025	0.856875	0.86175	0.870825	0.881175	0.89025	0.90015	0.90795	0.9165
	0.015	0.03	0.06	0.12	0.1725	0.21	0.3	0.3675	0.42	0.51	0.5322	0.555	0.5925	0.6225	0.6375	0.6525	0.66	0.6825	0.6981	0.7125	0.72	0.7425	0.7575	0.7575	0.7725	0.780375	0.7875	0.802275	0.81	0.8103	0.82395	0.83025	0.83865	0.843675	0.85005	0.858375	0.869325	0.87975	0.88965	0.8997	0.9075	0.916425
	0.015	0.03	0.06	0.12	0.1725	0.21	0.3	0.3675	0.4125	0.51	0.5322	0.555	0.5925	0.6225	0.637425	0.6525	0.66	0.69	0.697875	0.7125	0.72	0.7425	0.75735	0.7575	0.7725	0.77985	0.787875	0.794625	0.8094	0.810675	0.82035	0.828225	0.830625	0.83835	0.843675	0.856575	0.86655	0.87885	0.8886	0.8991	0.90765	0.91635
	0.015	0.03	0.06	0.12	0.1725	0.21	0.3	0.3675	0.4125	0.51	0.531975	0.555	0.5925	0.628725	0.6375	0.6525	0.66	0.689925	0.700575	0.712425	0.727425	0.742425	0.7572	0.757425	0.76515	0.77955	0.7929	0.793875	0.800925	0.8127	0.812175	0.82275	0.8211	0.8313	0.8418	0.854175	0.865725	0.878025	0.888225	0.898875	0.90765	0.91635
	0.015	0.03	0.06	0.12	0.1725	0.21	0.3	0.3675	0.4125	0.51	0.539475	0.555	0.6	0.628725	0.6375	0.6525	0.66	0.69	0.70005	0.7125	0.7266	0.742425	0.751725	0.7641	0.764775	0.778875	0.785325	0.7926	0.7992	0.8028	0.8073	0.8091	0.813675	0.8265	0.8403	0.8514	0.8649	0.8775	0.887925	0.8988	0.907425	0.91635
	0.015	0.03	0.06	0.12	0.1725	0.21	0.3	0.3675	0.4125	0.51	0.53955	0.555	0.6	0.6282	0.6375	0.65235	0.66	0.69	0.6996	0.712425	0.72675	0.735	0.75015	0.761625	0.76425	0.77055	0.783675	0.782775	0.78645	0.79485	0.79275	0.7989	0.811575	0.82455	0.83895	0.8511	0.8643	0.877275	0.887625	0.898425	0.907275	0.9162
	0.015	0.03	0.06	0.12	0.1725	0.21	0.3	0.3675	0.4125	0.51	0.539475	0.555	0.6	0.6285	0.6375	0.6525	0.66735	0.68985	0.697725	0.712425	0.726525	0.734325	0.7494	0.756825	0.754875	0.769575	0.7731	0.779775	0.778725	0.774	0.78075	0.7944	0.8079	0.822225	0.83775	0.850575	0.86385	0.876675	0.887925	0.898425	0.90735	0.916275
	0.015	0.03	0.06	0.12	0.1725	0.21	0.3	0.3675	0.4125	0.5175	0.546975	0.555	0.6	0.62835	0.637425	0.6525	0.659925	0.68985	0.69765	0.712425	0.71955	0.726675	0.74115	0.7545	0.7524	0.757725	0.765675	0.7635	0.758025	0.763425	0.77565	0.789	0.80475	0.821325	0.83775	0.8499	0.86355	0.8763	0.8877	0.898425	0.907275	0.916275
	0.015	0.03	0.06	0.12	0.1725	0.21	0.3	0.3675	0.41235	0.5175	0.5469	0.555	0.599925	0.6285	0.63735	0.6525	0.659925	0.68235	0.69015	0.71175	0.7191	0.726	0.73695	0.744375	0.74715	0.748125	0.744525	0.737325	0.744	0.756375	0.770625	0.786075	0.803775	0.8193	0.837225	0.849825	0.863025	0.876	0.887625	0.8982	0.907275	0.916275
	0.015	0.03	0.06	0.12	0.1725	0.21	0.3	0.3675	0.412425	0.5175	0.5469	0.555	0.592425	0.62865	0.637425	0.6525	0.65985	0.682275	0.69315	0.703725	0.711225	0.718275	0.724125	0.73125	0.73575	0.7329	0.71565	0.7203	0.731475	0.74985	0.7695	0.782775	0.8025	0.818475	0.83655	0.8493	0.86325	0.875625	0.8877	0.898125	0.907275	0.916275
	0.015	0.03	0.06	0.12	0.1725	0.21	0.3	0.3675	0.412425	0.5175	0.546825	0.555	0.59235	0.62145	0.6297	0.65235	0.663	0.68175	0.695775	0.694875	0.70755	0.712125	0.7137	0.71565	0.713625	0.69855	0.69255	0.70995	0.7251	0.74445	0.76605	0.783975	0.8016	0.818925	0.835725	0.84945	0.86295	0.8757	0.8877	0.8979	0.907275	0.916275
	0.015	0.03	0.06	0.12	0.1725	0.21	0.3	0.3675	0.41235	0.5175	0.546825	0.555	0.592275	0.622275	0.6354	0.6519	0.666525	0.67305	0.685425	0.690525	0.70215	0.700875	0.69495	0.69255	0.674925	0.6666	0.680775	0.6987	0.72165	0.7401	0.763125	0.783075	0.80085	0.8187	0.835425	0.849225	0.863025	0.875625	0.887775	0.897975	0.907275	0.916275
	0.015	0.03	0.06	0.12	0.1725	0.21	0.3	0.3675	0.41235	0.5175	0.546825	0.555	0.592425	0.6222	0.63585	0.65175	0.665475	0.66465	0.676275	0.68265	0.68475	0.67845	0.6693	0.636375	0.638175	0.6483	0.669675	0.6951	0.717675	0.738675	0.7623	0.7818	0.800325	0.818175	0.835275	0.849	0.863175	0.8757	0.887625	0.897825	0.90735	0.916275
	0.015	0.03	0.06	0.12	0.1725	0.21	0.3	0.3675	0.41235	0.5175	0.53925	0.554925	0.5922	0.614625	0.628425	0.635025	0.661425	0.660375	0.6672	0.6645	0.652425	0.641625	0.61755	0.60165	0.62265	0.638175	0.662025	0.6876	0.7137	0.73755	0.7614	0.7824	0.799425	0.818025	0.83535	0.84855	0.86295	0.87555	0.8877	0.8979	0.907275	0.916275
	0.015	0.03	0.06	0.12	0.1725	0.21	0.3	0.367425	0.412275	0.517425	0.53925	0.5553	0.5769	0.598875	0.635025	0.63255	0.64935	0.651075	0.638175	0.635475	0.61125	0.585	0.56925	0.5808	0.6051	0.63345	0.6564	0.684675	0.71295	0.736725	0.761325	0.780675	0.7992	0.81765	0.834975	0.84885	0.862875	0.875475	0.88785	0.897825	0.907275	0.916275
	0.015	0.03	0.06	0.12	0.1725	0.21	0.3	0.36735	0.412125	0.5022	0.5319	0.561375	0.57645	0.597975	0.62355	0.624825	0.6339	0.62115	0.6099	0.584175	0.561	0.536625	0.54915	0.5685	0.59655	0.62715	0.65235	0.683475	0.7107	0.73515	0.759675	0.7803	0.798975	0.817125	0.834975	0.848775	0.86295	0.875475	0.88785	0.897825	0.907275	0.916275
	0.015	0.03	0.06	0.12	0.1725	0.21	0.3	0.35985	0.412125	0.501975	0.5319	0.554325	0.57495	0.59445	0.5946	0.6036	0.60135	0.582225	0.559125	0.51435	0.500025	0.50985	0.529575	0.557325	0.5871	0.623025	0.650025	0.681225	0.709575	0.7344	0.7602	0.780225	0.798375	0.81765	0.834825	0.848625	0.862875	0.875475	0.88785	0.89775	0.907275	0.916275
	0.015	0.03	0.06	0.12	0.1725	0.21	0.3	0.35985	0.412125	0.500775	0.53115	0.558975	0.573675	0.579375	0.581175	0.578025	0.553425	0.52845	0.472125	0.46215	0.46995	0.48975	0.5193	0.552	0.58335	0.618	0.648075	0.6798	0.707925	0.734175	0.76005	0.7803	0.79815	0.818025	0.834675	0.848775	0.86295	0.875325	0.8877	0.89775	0.907275	0.916275
	0.015	0.03	0.06	0.12	0.1725	0.209925	0.3	0.359775	0.41955	0.49185	0.529425	0.539475	0.559425	0.557025	0.53775	0.52695	0.486825	0.42885	0.41715	0.425175	0.4455	0.474975	0.507525	0.542475	0.578325	0.615	0.646275	0.680325	0.706875	0.734025	0.76005	0.78015	0.7977	0.818025	0.834675	0.84885	0.86295	0.875325	0.8877	0.89775	0.907275	0.916275
	0.015	0.03	0.06	0.12	0.172425	0.209925	0.299775	0.359175	0.410925	0.487575	0.515325	0.532725	0.522975	0.51675	0.491475	0.447225	0.408225	0.377625	0.37845	0.4017	0.431625	0.464025	0.501075	0.537075	0.576375	0.61275	0.646725	0.678375	0.706875	0.734025	0.76005	0.78015	0.798075	0.81825	0.83475	0.848925	0.862875	0.8754	0.8877	0.89775	0.907275	0.916275
	0.015	0.03	0.06	0.12	0.172425	0.209925	0.299625	0.351375	0.399825	0.471525	0.498825	0.497925	0.482475	0.446475	0.412275	0.363075	0.344025	0.339	0.3552	0.386475	0.421875	0.4572	0.494325	0.53565	0.574125	0.6105	0.64575	0.676875	0.7068	0.734625	0.759825	0.78045	0.798225	0.81825	0.83475	0.849	0.86295	0.8754	0.8877	0.89775	0.907275	0.916275
	0.015	0.03	0.06	0.12	0.172425	0.2097	0.2988	0.3402	0.392475	0.443625	0.457725	0.441	0.412275	0.353925	0.326325	0.29655	0.292575	0.313425	0.34095	0.374925	0.41175	0.4497	0.489825	0.533925	0.57195	0.6093	0.6441	0.677325	0.7065	0.734775	0.759075	0.780825	0.798375	0.81825	0.83475	0.849	0.863025	0.875325	0.8877	0.89775	0.907275	0.916275
	0.015	0.03	0.06	0.11985	0.171975	0.2088	0.29565	0.338025	0.375825	0.40095	0.3822	0.351075	0.3003	0.272025	0.245775	0.2499	0.2658	0.2898	0.325275	0.36765	0.407325	0.446175	0.48825	0.5319	0.571425	0.60975	0.643875	0.6774	0.706725	0.734325	0.758625	0.780375	0.797925	0.818025	0.834675	0.849075	0.863025	0.875325	0.8877	0.89775	0.907275	0.916275
	0.015	0.03	0.059925	0.119625	0.17115	0.205275	0.29385	0.304725	0.32835	0.338475	0.315525	0.27045	0.22635	0.206475	0.19785	0.219525	0.2448	0.27795	0.316725	0.360525	0.403125	0.443175	0.4863	0.53085	0.57075	0.608925	0.64335	0.67665	0.7065	0.733575	0.7584	0.7803	0.798075	0.8184	0.8346	0.84915	0.863025	0.875325	0.8877	0.89775	0.907275	0.916275
	0.015	0.03	0.06	0.118725	0.1674	0.198675	0.2718	0.26145	0.264975	0.248175	0.2115	0.1752	0.159	0.15885	0.1731	0.2025	0.231975	0.26805	0.30945	0.355275	0.401025	0.4416	0.4851	0.5298	0.5694	0.609	0.6438	0.6762	0.7062	0.73335	0.7584	0.780525	0.798	0.818175	0.83445	0.84915	0.863025	0.875325	0.8877	0.89775	0.907275	0.916275
	0.015	0.029925	0.059325	0.116025	0.1599	0.172725	0.222825	0.190725	0.184575	0.154125	0.123375	0.111225	0.11835	0.134325	0.15825	0.1893	0.22335	0.261675	0.30375	0.351975	0.398175	0.4398	0.483075	0.529425	0.56925	0.609075	0.643575	0.675525	0.70665	0.733425	0.7587	0.780375	0.798	0.81825	0.834225	0.84915	0.863025	0.875325	0.8877	0.89775	0.907275	0.916275
	0.014925	0.029775	0.0576	0.109725	0.136875	0.132225	0.1551	0.129	0.10215	0.082125	0.078225	0.08715	0.099825	0.121125	0.148725	0.182625	0.22065	0.25695	0.30045	0.348825	0.3975	0.439125	0.4827	0.5286	0.56925	0.608325	0.643275	0.67575	0.7065	0.733725	0.7587	0.78015	0.798	0.81825	0.8343	0.84915	0.863025	0.875325	0.8877	0.89775	0.907275	0.916275
	0.014625	0.028725	0.05385	0.091875	0.0945	0.085725	0.084825	0.0696	0.05055	0.053775	0.059325	0.07305	0.088575	0.114825	0.1434	0.1776	0.216075	0.255225	0.29805	0.34635	0.39705	0.4392	0.481725	0.528825	0.569025	0.608175	0.64395	0.67575	0.7065	0.73365	0.758775	0.780075	0.797925	0.818325	0.8343	0.849075	0.863025	0.875325	0.8877	0.89775	0.907275	0.916275
	0.006825	0.026775	0.044475	0.059775	0.04395	0.036075	0.037125	0.029475	0.03375	0.03975	0.051075	0.063825	0.0834	0.109125	0.1395	0.172275	0.21285	0.25365	0.297525	0.34545	0.39645	0.438525	0.4815	0.5289	0.568575	0.608175	0.643725	0.675225	0.706725	0.7335	0.758625	0.7797	0.797925	0.818325	0.8343	0.849075	0.863025	0.875325	0.8877	0.89775	0.907275	0.916275
	0.00495	0.01845	0.026925	0.030525	0.0168	0.012675	0.015075	0.017625	0.0249	0.031575	0.046125	0.06105	0.0792	0.10665	0.13635	0.16995	0.210525	0.251925	0.29685	0.344325	0.3957	0.438225	0.481125	0.529275	0.568575	0.60795	0.644475	0.675675	0.706575	0.7338	0.758475	0.78	0.797925	0.818325	0.8343	0.84915	0.863025	0.875325	0.8877	0.89775	0.907275	0.916275
	0.003225	0.00735	0.012075	0.010125	0.005925	0.0072	0.010425	0.013275	0.020625	0.02985	0.04215	0.057675	0.07725	0.103875	0.133875	0.168525	0.20985	0.251025	0.295725	0.344325	0.3951	0.438225	0.481125	0.5292	0.568425	0.608325	0.644325	0.675525	0.70665	0.73365	0.758625	0.78	0.79785	0.81825	0.8343	0.84915	0.863025	0.875325	0.8877	0.89775	0.907275	0.916275
	0.0018	0.004125	0.0045	0.00405	0.00375	0.0045	0.007125	0.0117	0.0186	0.027975	0.041025	0.0558	0.075975	0.101925	0.132	0.1677	0.2094	0.250875	0.29505	0.3438	0.3945	0.438	0.480675	0.52905	0.568575	0.608625	0.64425	0.67515	0.706425	0.73365	0.758475	0.78	0.79785	0.81825	0.8343	0.84915	0.863025	0.875325	0.8877	0.89775	0.907275	0.916275
	0.000675	0.000825	0.00165	0.002025	0.002625	0.0036	0.006225	0.01035	0.017175	0.0267	0.039975	0.0543	0.075525	0.101025	0.1311	0.167025	0.208425	0.25035	0.294675	0.343275	0.394575	0.438225	0.480675	0.528975	0.5685	0.608625	0.64425	0.675375	0.70635	0.733575	0.758625	0.780075	0.797775	0.81825	0.8343	0.84915	0.863025	0.875325	0.8877	0.89775	0.907275	0.916275
Population Firing Rate	0.015	0.03	0.06	0.12	0.1725	0.2025	0.3	0.36	0.4125	0.495	0.5325	0.5475	0.5775	0.6075	0.63	0.6375	0.6525	0.6675	0.69	0.705	0.7125	0.7275	0.7425	0.75	0.7725	0.7725	0.7875	0.8025	0.81	0.8175	0.8325	0.84	0.8475	0.855	0.87	0.8775	0.8775	0.8925	0.9	0.9075	0.915	0.345
	0.015	0.03	0.06	0.12	0.1725	0.2025	0.3	0.36	0.4125	0.495	0.5325	0.555	0.5775	0.6075	0.6375	0.645	0.66	0.6675	0.69	0.705	0.7125	0.735	0.7425	0.7575	0.7725	0.7725	0.795	0.81	0.81	0.825	0.8325	0.84	0.8475	0.855	0.87	0.8775	0.8775	0.8925	0.9	0.9	0.3825	0.06
	0.015	0.03	0.06	0.12	0.1725	0.2025	0.3	0.36	0.42	0.495	0.5325	0.555	0.5775	0.6075	0.6375	0.645	0.66	0.675	0.6825	0.705	0.7125	0.735	0.75	0.7575	0.7725	0.78	0.7875	0.81	0.81	0.825	0.8325	0.84	0.8475	0.855	0.8625	0.8775	0.8775	0.8925	0.9	0.1725	0	0
	0.015	0.03	0.06	0.12	0.1725	0.2025	0.3	0.3675	0.42	0.495	0.5325	0.555	0.5775	0.615	0.6375	0.645	0.6675	0.675	0.6975	0.705	0.72	0.735	0.7425	0.765	0.7725	0.78	0.7875	0.81	0.81	0.825	0.8325	0.84	0.8475	0.855	0.8625	0.8775	0.8775	0.885	0.8775	0	0	0
	0.015	0.03	0.06	0.12	0.1725	0.2025	0.3	0.3675	0.42	0.495	0.5325	0.555	0.5775	0.615	0.6375	0.645	0.6675	0.675	0.69	0.7125	0.72	0.7425	0.7575	0.7575	0.7725	0.78	0.7875	0.81	0.81	0.8175	0.8325	0.84	0.8475	0.855	0.8625	0.8775	0.8775	0.885	0.015	0	0	0
	0.015	0.03	0.06	0.12	0.1725	0.2025	0.3	0.3675	0.42	0.495	0.5325	0.555	0.585	0.615	0.63	0.6525	0.6675	0.6825	0.69	0.7125	0.72	0.735	0.7575	0.7575	0.7725	0.78	0.7875	0.8025	0.81	0.8175	0.8325	0.84	0.8475	0.855	0.8625	0.87	0.8775	0.2625	0	0	0	0
	0.015	0.03	0.06	0.12	0.1725	0.2025	0.3	0.3675	0.42	0.495	0.5325	0.555	0.5925	0.615	0.6375	0.6525	0.6675	0.6825	0.69	0.7125	0.72	0.735	0.7575	0.7575	0.7725	0.78	0.795	0.8025	0.81	0.8175	0.8325	0.84	0.84	0.855	0.8625	0.87	0.3525	0	0	0	0	0
	0.015	0.03	0.06	0.12	0.1725	0.21	0.3	0.3675	0.42	0.51	0.5325	0.555	0.5925	0.6225	0.6375	0.6525	0.66	0.675	0.69	0.7125	0.72	0.735	0.7575	0.7575	0.7725	0.78	0.795	0.8025	0.81	0.8175	0.825	0.84	0.84	0.8475	0.8625	0.105	0	0	0	0	0	0
	0.015	0.03	0.06	0.12	0.1725	0.21	0.3	0.3675	0.42	0.51	0.5325	0.555	0.5925	0.6225	0.6375	0.6525	0.66	0.6825	0.6975	0.7125	0.72	0.7425	0.7575	0.7575	0.7725	0.78	0.7875	0.8025	0.81	0.81	0.825	0.8325	0.84	0.8475	0.06	0.0075	0	0	0	0	0	0
	0.015	0.03	0.06	0.12	0.1725	0.21	0.3	0.3675	0.4125	0.51	0.5325	0.555	0.5925	0.6225	0.6375	0.6525	0.66	0.69	0.6975	0.7125	0.72	0.7425	0.7575	0.7575	0.7725	0.78	0.7875	0.795	0.81	0.81	0.825	0.8325	0.825	0.795	0.15	0	0	0	0	0	0	0
	0.015	0.03	0.06	0.12	0.1725	0.21	0.3	0.3675	0.4125	0.51	0.5325	0.555	0.5925	0.63	0.6375	0.6525	0.66	0.69	0.705	0.7125	0.7275	0.7425	0.7575	0.7575	0.765	0.78	0.795	0.795	0.8025	0.8175	0.8175	0.8325	0.345	0.135	0	0	0	0	0	0	0	0
	0.015	0.03	0.06	0.12	0.1725	0.21	0.3	0.3675	0.4125	0.51	0.54	0.555	0.6	0.63	0.6375	0.6525	0.66	0.69	0.6975	0.7125	0.7275	0.7425	0.75	0.765	0.765	0.78	0.7875	0.795	0.8025	0.81	0.8175	0.6075	0.0225	0	0	0	0	0	0	0	0	0
	0.015	0.03	0.06	0.12	0.1725	0.21	0.3	0.3675	0.4125	0.51	0.54	0.555	0.6	0.63	0.6375	0.6525	0.66	0.69	0.6975	0.7125	0.7275	0.735	0.75	0.765	0.765	0.7725	0.7875	0.7875	0.795	0.81	0.405	0.0225	0	0	0	0	0	0	0	0	0	0
	0.015	0.03	0.06	0.12	0.1725	0.21	0.3	0.3675	0.4125	0.51	0.54	0.555	0.6	0.63	0.6375	0.6525	0.6675	0.69	0.6975	0.7125	0.7275	0.735	0.75	0.7575	0.7575	0.7725	0.78	0.795	0.78	0.2025	0.0075	0.0075	0	0	0	0	0	0	0	0	0	0
	0.015	0.03	0.06	0.12	0.1725	0.21	0.3	0.3675	0.4125	0.5175	0.5475	0.555	0.6	0.63	0.6375	0.6525	0.66	0.69	0.6975	0.7125	0.72	0.7275	0.7425	0.7575	0.7575	0.765	0.78	0.7875	0.4125	0	0	0	0	0	0	0	0	0	0	0	0	0
	0.015	0.03	0.06	0.12	0.1725	0.21	0.3	0.3675	0.4125	0.5175	0.5475	0.555	0.6	0.63	0.6375	0.6525	0.66	0.6825	0.69	0.7125	0.72	0.7275	0.7425	0.75	0.7575	0.765	0.7725	0.39	0.015	0	0	0	0	0	0	0	0	0	0	0	0	0
	0.015	0.03	0.06	0.12	0.1725	0.21	0.3	0.3675	0.4125	0.5175	0.5475	0.555	0.5925	0.63	0.6375	0.6525	0.66	0.6825	0.69	0.705	0.7125	0.72	0.7275	0.7425	0.7575	0.7575	0.3525	0.0075	0	0	0	0	0	0	0	0	0	0	0	0	0	0
	0.015	0.03	0.06	0.12	0.1725	0.21	0.3	0.3675	0.4125	0.5175	0.5475	0.555	0.5925	0.6225	0.63	0.6525	0.66	0.6825	0.6975	0.6975	0.7125	0.72	0.7275	0.7425	0.75	0.4275	0	0	0	0	0	0	0	0	0	0	0	0	0	0	0	0
	0.015	0.03	0.06	0.12	0.1725	0.21	0.3	0.3675	0.4125	0.5175	0.5475	0.555	0.5925	0.6225	0.6375	0.6525	0.6675	0.675	0.69	0.6975	0.7125	0.72	0.72	0.72	0.435	0	0	0	0	0	0	0	0	0	0	0	0	0	0	0	0	0
	0.015	0.03	0.06	0.12	0.1725	0.21	0.3	0.3675	0.4125	0.5175	0.5475	0.555	0.5925	0.6225	0.6375	0.6525	0.6675	0.6675	0.6825	0.6975	0.705	0.7125	0.7125	0.255	0.0225	0	0	0	0	0	0	0	0	0	0	0	0	0	0	0	0	0
	0.015	0.03	0.06	0.12	0.1725	0.21	0.3	0.3675	0.4125	0.5175	0.54	0.555	0.5925	0.615	0.63	0.6375	0.6675	0.6675	0.6825	0.69	0.6975	0.63	0.2925	0	0	0	0	0	0	0	0	0	0	0	0	0	0	0	0	0	0	0
	0.015	0.03	0.06	0.12	0.1725	0.21	0.3	0.3675	0.4125	0.5175	0.54	0.555	0.5775	0.6	0.6375	0.6375	0.66	0.6675	0.6675	0.6825	0.57	0.1725	0	0	0	0	0	0	0	0	0	0	0	0	0	0	0	0	0	0	0	0
	0.015	0.03	0.06	0.12	0.1725	0.21	0.3	0.3675	0.4125	0.5025	0.5325	0.5625	0.5775	0.6	0.63	0.6375	0.6525	0.6525	0.66	0.5325	0.24	0	0	0	0	0	0	0	0	0	0	0	0	0	0	0	0	0	0	0	0	0
	0.015	0.03	0.06	0.12	0.1725	0.21	0.3	0.36	0.4125	0.5025	0.5325	0.555	0.5775	0.6	0.6075	0.63	0.645	0.645	0.525	0.1125	0	0	0	0	0	0	0	0	0	0	0	0	0	0	0	0	0	0	0	0	0	0
	0.015	0.03	0.06	0.12	0.1725	0.21	0.3	0.36	0.4125	0.5025	0.5325	0.5625	0.5775	0.5925	0.615	0.63	0.6	0.4875	0.0525	0	0	0	0	0	0	0	0	0	0	0	0	0	0	0	0	0	0	0	0	0	0	0
	0.015	0.03	0.06	0.12	0.1725	0.21	0.3	0.36	0.42	0.495	0.5325	0.5475	0.5775	0.5925	0.6	0.6	0.285	0.03	0	0	0	0	0	0	0	0	0	0	0	0	0	0	0	0	0	0	0	0	0	0	0	0
	0.015	0.03	0.06	0.12	0.1725	0.21	0.3	0.36	0.4125	0.495	0.525	0.555	0.5625	0.5775	0.54	0.2325	0.0375	0	0	0	0	0	0	0	0	0	0	0	0	0	0	0	0	0	0	0	0	0	0	0	0	0
	0.015	0.03	0.06	0.12	0.1725	0.21	0.3	0.3525	0.405	0.48	0.525	0.5475	0.5325	0.42	0.1725	0.0225	0	0	0	0	0	0	0	0	0	0	0	0	0	0	0	0	0	0	0	0	0	0	0	0	0	0
	0.015	0.03	0.06	0.12	0.1725	0.21	0.3	0.345	0.405	0.4725	0.5175	0.4875	0.3225	0.06	0	0	0	0	0	0	0	0	0	0	0	0	0	0	0	0	0	0	0	0	0	0	0	0	0	0	0	0
	0.015	0.03	0.06	0.12	0.1725	0.21	0.3	0.3525	0.405	0.435	0.375	0.225	0.03	0	0	0	0	0	0	0	0	0	0	0	0	0	0	0	0	0	0	0	0	0	0	0	0	0	0	0	0	0
	0.015	0.03	0.06	0.12	0.1725	0.21	0.3075	0.3375	0.375	0.3525	0.135	0.015	0	0	0	0	0	0	0	0	0	0	0	0	0	0	0	0	0	0	0	0	0	0	0	0	0	0	0	0	0	0
	0.015	0.03	0.06	0.12	0.1725	0.21	0.3075	0.285	0.2175	0.0375	0	0	0	0	0	0	0	0	0	0	0	0	0	0	0	0	0	0	0	0	0	0	0	0	0	0	0	0	0	0	0	0
	0.015	0.03	0.06	0.12	0.1725	0.2025	0.24	0.09	0.03	0	0	0	0	0	0	0	0	0	0	0	0	0	0	0	0	0	0	0	0	0	0	0	0	0	0	0	0	0	0	0	0	0
	0.015	0.03	0.06	0.12	0.165	0.105	0.0525	0.0075	0	0	0	0	0	0	0	0	0	0	0	0	0	0	0	0	0	0	0	0	0	0	0	0	0	0	0	0	0	0	0	0	0	0
	0.015	0.03	0.06	0.105	0.0375	0.015	0	0	0	0	0	0	0	0	0	0	0	0	0	0	0	0	0	0	0	0	0	0	0	0	0	0	0	0	0	0	0	0	0	0	0	0
	0.0075	0.03	0.06	0.0225	0	0	0	0	0	0	0	0	0	0	0	0	0	0	0	0	0	0	0	0	0	0	0	0	0	0	0	0	0	0	0	0	0	0	0	0	0	0
	0.0075	0.015	0	0	0	0	0	0	0	0	0	0	0	0	0	0	0	0	0	0	0	0	0	0	0	0	0	0	0	0	0	0	0	0	0	0	0	0	0	0	0	0
	0	0	0	0	0	0	0	0	0	0	0	0	0	0	0	0	0	0	0	0	0	0	0	0	0	0	0	0	0	0	0	0	0	0	0	0	0	0	0	0	0	0
	0	0	0	0	0	0	0	0	0	0	0	0	0	0	0	0	0	0	0	0	0	0	0	0	0	0	0	0	0	0	0	0	0	0	0	0	0	0	0	0	0	0
	0	0	0	0	0	0	0	0	0	0	0	0	0	0	0	0	0	0	0	0	0	0	0	0	0	0	0	0	0	0	0	0	0	0	0	0	0	0	0	0	0	0

## Sheet: Low Noise Firing Rates
log(Background cAMP)	-3	-2.78049	-2.56098	-2.34146	-2.12195	-1.90244	-1.68293	-1.46341	-1.2439	-1.02439	-0.804878	-0.585366	-0.365854	-0.146341	0.0731707	0.292683	0.512195	0.731707	0.95122	1.17073	1.39024	1.60976	1.82927	2.04878	2.26829	2.4878	2.70732	2.92683	3.14634	3.36585	3.58537	3.80488	4.02439	4.2439	4.46341	4.68293	4.90244	5.12195	5.34146	5.56098	5.78049	6
log(Firing-Induced cAMP)	0	0.153846	0.307692	0.461538	0.615385	0.769231	0.923077	1.07692	1.23077	1.38462	1.53846	1.69231	1.84615	2	2.15385	2.30769	2.46154	2.61538	2.76923	2.92308	3.07692	3.23077	3.38462	3.53846	3.69231	3.84615	4	4.15385	4.30769	4.46154	4.61538	4.76923	4.92308	5.07692	5.23077	5.38462	5.53846	5.69231	5.84615	6
Single Cell Firing Rate	0	0	0	0	0	0	0	0	0	0	0	0	0	0	0	0	0	0	0	0	0	0	0	0	0	0	0	0	0	0.6675	0.705	0.7275	0.7575	0.7725	0.795	0.81	0.825	0.84	0.8625	0.87735	0.885	0.9
	0	0	0	0	0	0	0	0	0	0	0	0	0	0	0	0	0	0	0	0	0	0	0	0	0	0	0	0	0	0.675	0.705	0.735	0.75	0.78	0.795	0.81	0.8325	0.8475	0.85785	0.870075	0.8925	0.9
	0	0	0	0	0	0	0	0	0	0	0	0	0	0	0	0	0	0	0	0	0	0	0	0	0	0	0	0	0	0.675	0.7125	0.735	0.7575	0.78	0.8025	0.8175	0.839925	0.8475	0.8625	0.878025	0.8925	0.90675
	0	0	0	0	0	0	0	0	0	0	0	0	0	0	0	0	0	0	0	0	0	0	0	0	0	0	0	0	0	0.675	0.7125	0.735	0.757725	0.78	0.8025	0.8175	0.8325	0.8475	0.87	0.884925	0.8925	0.907275
	0	0	0	0	0	0	0	0	0	0	0	0	0	0	0	0	0	0	0	0	0	0	0	0	0	0	0	0	0	0.682425	0.7125	0.7425	0.765	0.78	0.81	0.825	0.84	0.855075	0.87	0.88185	0.8925	0.900075
	0	0	0	0	0	0	0	0	0	0	0	0	0	0	0	0	0	0	0	0	0	0	0	0	0	0	0	0	0	0.675	0.72	0.7425	0.765	0.7875	0.81	0.825	0.847425	0.8625	0.87	0.885	0.9	0.9075
	0	0	0	0	0	0	0	0	0	0	0	0	0	0	0	0	0	0	0	0	0	0	0	0	0	0	0	0	0	0.675	0.72	0.749925	0.7725	0.795	0.81	0.825	0.840075	0.855	0.870075	0.885	0.8925	0.900075
	0	0	0	0	0	0	0	0	0	0	0	0	0	0	0	0	0	0	0	0	0	0	0	0	0	0	0	0	0	0.68595	0.7275	0.75	0.7725	0.795	0.8175	0.8325	0.8475	0.8625	0.8775	0.885	0.9	0.9075
	0	0	0	0	0	0	0	0	0	0	0	0	0	0	0	0	0	0	0	0	0	0	0	0	0	0	0	0	0	0.6822	0.727275	0.75	0.7725	0.795	0.8175	0.838575	0.8475	0.87	0.87195	0.885	0.9	0.9075
	0	0	0	0	0	0	0	0	0	0	0	0	0	0	0	0	0	0	0	0	0	0	0	0	0	0	0	0	0	0.68085	0.7275	0.7563	0.78	0.8025	0.8175	0.84	0.8475	0.8625	0.8775	0.885	0.9	0.9075
	0	0	0	0	0	0	0	0	0	0	0	0	0	0	0	0	0	0	0	0	0	0	0	0	0	0	0	0	0	0.682575	0.7275	0.7575	0.7875	0.8025	0.82365	0.84	0.855	0.87	0.8775	0.88635	0.9	0.90705
	0	0	0	0	0	0	0	0	0	0	0	0	0	0	0	0	0	0	0	0	0	0	0	0	0	0	0	0	0	0.672825	0.734925	0.7575	0.7875	0.81	0.825	0.84	0.855	0.8625	0.8775	0.886125	0.899925	0.9075
	0	0	0	0	0	0	0	0	0	0	0	0	0	0	0	0	0	0	0	0	0	0	0	0	0	0	0	0	0	0.645975	0.735	0.765	0.7875	0.81	0.825	0.8424	0.855	0.8625	0.8823	0.885	0.9	0.9075
	0	0	0	0	0	0	0	0	0	0	0	0	0	0	0	0	0	0	0	0	0	0	0	0	0	0	0	0	0	0.63105	0.734925	0.765	0.7875	0.802575	0.825	0.84405	0.855	0.862725	0.8775	0.8925	0.9	0.9075
	0	0	0	0	0	0	0	0	0	0	0	0	0	0	0	0	0	0	0	0	0	0	0	0	0	0	0	0	0	0.57915	0.735	0.765	0.7875	0.81	0.825	0.84	0.855	0.862575	0.8775	0.891075	0.899925	0.907425
	0	0	0	0	0	0	0	0	0	0	0	0	0	0	0	0	0	0	0	0	0	0	0	0	0	0	0	0	0	0.530775	0.735375	0.772425	0.795	0.8124	0.8325	0.84	0.855	0.87	0.8775	0.887475	0.899325	0.90735
	0	0	0	0	0	0	0	0	0	0	0	0	0	0	0	0	0	0	0	0	0	0	0	0	0	0	0	0	0	0.51375	0.7419	0.76755	0.795	0.81	0.825825	0.841425	0.8601	0.862725	0.877575	0.8859	0.899175	0.907425
	0	0	0	0	0	0	0	0	0	0	0	0	0	0	0	0	0	0	0	0	0	0	0	0	0	0	0	0	0	0.499725	0.74115	0.7725	0.794175	0.81	0.8325	0.84	0.855	0.863775	0.87795	0.888075	0.89925	0.907425
	0	0	0	0	0	0	0	0	0	0	0	0	0	0	0	0	0	0	0	0	0	0	0	0	0	0	0	0	0	0.4608	0.741225	0.772425	0.795	0.81	0.82575	0.847275	0.855075	0.867675	0.878025	0.889425	0.899175	0.907425
	0	0	0	0	0	0	0	0	0	0	0	0	0	0	0	0	0	0	0	0	0	0	0	0	0	0	0	0	0	0.368175	0.7401	0.7725	0.7944	0.81	0.8274	0.8469	0.855	0.865875	0.878175	0.889425	0.899025	0.907425
	0	0	0	0	0	0	0	0	0	0	0	0	0	0	0	0	0	0	0	0	0	0	0	0	0	0	0	0	0	0.31575	0.739275	0.7725	0.794925	0.8175	0.825	0.845475	0.855075	0.8652	0.87855	0.88935	0.898875	0.907425
	0	0	0	0	0	0	0	0	0	0	0	0	0	0	0	0	0	0	0	0	0	0	0	0	0	0	0	0	0	0.27675	0.73935	0.772425	0.79395	0.81165	0.8253	0.84465	0.855075	0.866325	0.878475	0.88935	0.8988	0.907425
	0	0	0	0	0	0	0	0	0	0	0	0	0	0	0	0	0	0	0	0	0	0	0	0	0	0	0	0	0	0.263175	0.738675	0.77205	0.795	0.81	0.825375	0.8457	0.855225	0.866475	0.878475	0.889125	0.89865	0.907425
	0	0	0	0	0	0	0	0	0	0	0	0	0	0	0	0	0	0	0	0	0	0	0	0	0	0	0	0	0	0.2367	0.7362	0.77205	0.795	0.810225	0.82605	0.844275	0.85545	0.867075	0.878475	0.88905	0.898725	0.907425
	0	0	0	0	0	0	0	0	0	0	0	0	0	0	0	0	0	0	0	0	0	0	0	0	0	0	0	0	0	0.248925	0.736725	0.7725	0.794775	0.81405	0.828225	0.84285	0.8556	0.867225	0.8787	0.888975	0.898725	0.907425
	0	0	0	0	0	0	0	0	0	0	0	0	0	0	0	0	0	0	0	0	0	0	0	0	0	0	0	0	0	0.23265	0.735825	0.77205	0.7935	0.81225	0.8283	0.842775	0.855525	0.8673	0.8787	0.888975	0.898725	0.907425
	0	0	0	0	0	0	0	0	0	0	0	0	0	0	0	0	0	0	0	0	0	0	0	0	0	0	0	0	0	0.230025	0.73575	0.771675	0.79395	0.812025	0.828225	0.84285	0.8556	0.867375	0.8787	0.8889	0.898725	0.907425
	0	0	0	0	0	0	0	0	0	0	0	0	0	0	0	0	0	0	0	0	0	0	0	0	0	0	0	0	0	0.224625	0.7347	0.771975	0.79395	0.81225	0.82815	0.843	0.8556	0.867375	0.878775	0.8889	0.898725	0.907425
	0	0	0	0	0	0	0	0	0	0	0	0	0	0	0	0	0	0	0	0	0	0	0	0	0	0	0	0	0	0.22635	0.734175	0.772275	0.794025	0.812325	0.828075	0.843075	0.8556	0.8673	0.8787	0.888975	0.898725	0.907425
	0	0	0	0	0	0	0	0	0	0	0	0	0	0	0	0	0	0	0	0	0	0	0	0	0	0	0	0	0	0.216975	0.7341	0.771975	0.79395	0.812475	0.828375	0.843	0.8556	0.8673	0.8787	0.888975	0.898725	0.9075
	0	0	0	0	0	0	0	0	0	0	0	0	0	0	0	0	0	0	0	0	0	0	0	0	0	0	0	0	0	0.218475	0.734475	0.7719	0.794175	0.812625	0.8283	0.843	0.8556	0.8673	0.8787	0.888975	0.898725	0.9075
	0	0	0	0	0	0	0	0	0	0	0	0	0	0	0	0	0	0	0	0	0	0	0	0	0	0	0	0	0	0.225	0.734625	0.77175	0.794175	0.8127	0.828525	0.843	0.8556	0.8673	0.8787	0.888975	0.898725	0.9075
	0	0	0	0	0	0	0	0	0	0	0	0	0	0	0	0	0	0	0	0	0	0	0	0	0	0	0	0	0	0.226275	0.734175	0.7716	0.794175	0.812775	0.8286	0.843	0.8556	0.867225	0.8787	0.888975	0.898725	0.9075
	0	0	0	0	0	0	0	0	0	0	0	0	0	0	0	0	0	0	0	0	0	0	0	0	0	0	0	0	0	0.220575	0.7344	0.771525	0.79425	0.812775	0.8286	0.843075	0.855525	0.867225	0.8787	0.888975	0.898725	0.9075
	0	0	0	0	0	0	0	0	0	0	0	0	0	0	0	0	0	0	0	0	0	0	0	0	0	0	0	0	0	0.2223	0.734175	0.771525	0.7941	0.812775	0.8286	0.843075	0.8556	0.867225	0.8787	0.888975	0.898725	0.9075
	0	0	0	0	0	0	0	0	0	0	0	0	0	0	0	0	0	0	0	0	0	0	0	0	0	0	0	0	0	0.223575	0.73455	0.771525	0.7941	0.81285	0.8286	0.84315	0.8556	0.867225	0.8787	0.888975	0.898725	0.9075
	0	0	0	0	0	0	0	0	0	0	0	0	0	0	0	0	0	0	0	0	0	0	0	0	0	0	0	0	0	0.210975	0.734175	0.7716	0.794025	0.812775	0.8286	0.84315	0.8556	0.867225	0.8787	0.888975	0.898725	0.9075
	0	0	0	0	0	0	0	0	0	0	0	0	0	0	0	0	0	0	0	0	0	0	0	0	0	0	0	0	0	0.2118	0.7347	0.771675	0.794025	0.8127	0.82875	0.84315	0.8556	0.867225	0.8787	0.888975	0.898725	0.9075
	0	0	0	0	0	0	0	0	0	0	0	0	0	0	0	0	0	0	0	0	0	0	0	0	0	0	0	0	0	0.217275	0.7344	0.771675	0.794025	0.8127	0.82875	0.84315	0.8556	0.867225	0.8787	0.888975	0.898725	0.9075
	0	0	0	0	0	0	0	0	0	0	0	0	0	0	0	0	0	0	0	0	0	0	0	0	0	0	0	0	0	0.2208	0.73455	0.771675	0.794025	0.812625	0.82875	0.84315	0.8556	0.867225	0.8787	0.888975	0.898725	0.9075
Population Firing Rate	0	0	0	0	0	0	0	0	0	0	0	0	0	0	0	0	0	0	0	0	0	0	0	0	0	0	0	0	0	0.6675	0.705	0.7275	0.7575	0.7725	0.795	0.81	0.825	0.84	0.8625	0.8775	0.885	0.9
	0	0	0	0	0	0	0	0	0	0	0	0	0	0	0	0	0	0	0	0	0	0	0	0	0	0	0	0	0	0.675	0.705	0.735	0.75	0.78	0.795	0.81	0.8325	0.8475	0.8625	0.87	0.8925	0.9
	0	0	0	0	0	0	0	0	0	0	0	0	0	0	0	0	0	0	0	0	0	0	0	0	0	0	0	0	0	0.675	0.7125	0.735	0.7575	0.78	0.8025	0.8175	0.84	0.8475	0.8625	0.8775	0.8925	0.9075
	0	0	0	0	0	0	0	0	0	0	0	0	0	0	0	0	0	0	0	0	0	0	0	0	0	0	0	0	0	0.675	0.7125	0.735	0.7575	0.78	0.8025	0.8175	0.8325	0.8475	0.87	0.885	0.8925	0.9075
	0	0	0	0	0	0	0	0	0	0	0	0	0	0	0	0	0	0	0	0	0	0	0	0	0	0	0	0	0	0.6825	0.7125	0.7425	0.765	0.78	0.81	0.825	0.84	0.855	0.87	0.885	0.8925	0.9
	0	0	0	0	0	0	0	0	0	0	0	0	0	0	0	0	0	0	0	0	0	0	0	0	0	0	0	0	0	0.675	0.72	0.7425	0.765	0.7875	0.81	0.825	0.8475	0.8625	0.87	0.885	0.9	0.9075
	0	0	0	0	0	0	0	0	0	0	0	0	0	0	0	0	0	0	0	0	0	0	0	0	0	0	0	0	0	0.675	0.72	0.75	0.7725	0.795	0.81	0.825	0.84	0.855	0.87	0.885	0.8925	0.9
	0	0	0	0	0	0	0	0	0	0	0	0	0	0	0	0	0	0	0	0	0	0	0	0	0	0	0	0	0	0.69	0.7275	0.75	0.7725	0.795	0.8175	0.8325	0.8475	0.8625	0.8775	0.885	0.9	0.9075
	0	0	0	0	0	0	0	0	0	0	0	0	0	0	0	0	0	0	0	0	0	0	0	0	0	0	0	0	0	0.6825	0.7275	0.75	0.7725	0.795	0.8175	0.84	0.8475	0.87	0.87	0.885	0.9	0.9075
	0	0	0	0	0	0	0	0	0	0	0	0	0	0	0	0	0	0	0	0	0	0	0	0	0	0	0	0	0	0.6825	0.7275	0.7575	0.78	0.8025	0.8175	0.84	0.8475	0.8625	0.8775	0.885	0.9	0.9075
	0	0	0	0	0	0	0	0	0	0	0	0	0	0	0	0	0	0	0	0	0	0	0	0	0	0	0	0	0	0.69	0.7275	0.7575	0.7875	0.8025	0.825	0.84	0.855	0.87	0.8775	0.885	0.9	0.9075
	0	0	0	0	0	0	0	0	0	0	0	0	0	0	0	0	0	0	0	0	0	0	0	0	0	0	0	0	0	0.69	0.735	0.7575	0.7875	0.81	0.825	0.84	0.855	0.8625	0.8775	0.885	0.9	0.9075
	0	0	0	0	0	0	0	0	0	0	0	0	0	0	0	0	0	0	0	0	0	0	0	0	0	0	0	0	0	0.6825	0.735	0.765	0.7875	0.81	0.825	0.8475	0.855	0.8625	0.885	0.885	0.9	0.9075
	0	0	0	0	0	0	0	0	0	0	0	0	0	0	0	0	0	0	0	0	0	0	0	0	0	0	0	0	0	0.69	0.735	0.765	0.7875	0.8025	0.825	0.8475	0.855	0.8625	0.8775	0.8925	0.9	0.9075
	0	0	0	0	0	0	0	0	0	0	0	0	0	0	0	0	0	0	0	0	0	0	0	0	0	0	0	0	0	0.6675	0.735	0.765	0.7875	0.81	0.825	0.84	0.855	0.8625	0.8775	0.8925	0.9	0.9075
	0	0	0	0	0	0	0	0	0	0	0	0	0	0	0	0	0	0	0	0	0	0	0	0	0	0	0	0	0	0.4725	0.735	0.7725	0.795	0.81	0.8325	0.84	0.855	0.87	0.8775	0.885	0.9	0.9075
	0	0	0	0	0	0	0	0	0	0	0	0	0	0	0	0	0	0	0	0	0	0	0	0	0	0	0	0	0	0.2025	0.7425	0.765	0.795	0.81	0.825	0.84	0.8625	0.8625	0.8775	0.885	0.9	0
	0	0	0	0	0	0	0	0	0	0	0	0	0	0	0	0	0	0	0	0	0	0	0	0	0	0	0	0	0	0.075	0.7425	0.7725	0.795	0.81	0.8325	0.84	0.855	0.8625	0.8775	0.885	0.8925	0
	0	0	0	0	0	0	0	0	0	0	0	0	0	0	0	0	0	0	0	0	0	0	0	0	0	0	0	0	0	0	0.7425	0.7725	0.795	0.81	0.825	0.8475	0.855	0.87	0.8775	0	0.0075	0
	0	0	0	0	0	0	0	0	0	0	0	0	0	0	0	0	0	0	0	0	0	0	0	0	0	0	0	0	0	0	0.7425	0.7725	0.795	0.81	0.825	0.8475	0.855	0.87	0.8775	0	0	0
	0	0	0	0	0	0	0	0	0	0	0	0	0	0	0	0	0	0	0	0	0	0	0	0	0	0	0	0	0	0	0.7425	0.7725	0.795	0.8175	0.825	0.8475	0.855	0.8625	0	0	0	0
	0	0	0	0	0	0	0	0	0	0	0	0	0	0	0	0	0	0	0	0	0	0	0	0	0	0	0	0	0	0	0.7425	0.7725	0.795	0.81	0.825	0.8475	0.855	0.4425	0	0	0	0
	0	0	0	0	0	0	0	0	0	0	0	0	0	0	0	0	0	0	0	0	0	0	0	0	0	0	0	0	0	0	0.7425	0.7725	0.795	0.81	0.825	0.8475	0	0	0	0	0	0
	0	0	0	0	0	0	0	0	0	0	0	0	0	0	0	0	0	0	0	0	0	0	0	0	0	0	0	0	0	0	0	0.7725	0.795	0.81	0.825	0.735	0	0	0	0	0	0
	0	0	0	0	0	0	0	0	0	0	0	0	0	0	0	0	0	0	0	0	0	0	0	0	0	0	0	0	0	0	0	0.7725	0.795	0	0	0	0	0	0	0	0	0
	0	0	0	0	0	0	0	0	0	0	0	0	0	0	0	0	0	0	0	0	0	0	0	0	0	0	0	0	0	0	0	0.7725	0.795	0	0	0	0	0	0	0	0	0
	0	0	0	0	0	0	0	0	0	0	0	0	0	0	0	0	0	0	0	0	0	0	0	0	0	0	0	0	0	0	0	0.0375	0	0	0	0	0	0	0	0	0	0
	0	0	0	0	0	0	0	0	0	0	0	0	0	0	0	0	0	0	0	0	0	0	0	0	0	0	0	0	0	0	0	0	0	0	0	0	0	0	0	0	0	0
	0	0	0	0	0	0	0	0	0	0	0	0	0	0	0	0	0	0	0	0	0	0	0	0	0	0	0	0	0	0	0	0	0	0	0	0	0	0	0	0	0	0
	0	0	0	0	0	0	0	0	0	0	0	0	0	0	0	0	0	0	0	0	0	0	0	0	0	0	0	0	0	0	0	0	0	0	0	0	0	0	0	0	0	0
	0	0	0	0	0	0	0	0	0	0	0	0	0	0	0	0	0	0	0	0	0	0	0	0	0	0	0	0	0	0	0	0	0	0	0	0	0	0	0	0	0	0
	0	0	0	0	0	0	0	0	0	0	0	0	0	0	0	0	0	0	0	0	0	0	0	0	0	0	0	0	0	0	0	0	0	0	0	0	0	0	0	0	0	0
	0	0	0	0	0	0	0	0	0	0	0	0	0	0	0	0	0	0	0	0	0	0	0	0	0	0	0	0	0	0	0	0	0	0	0	0	0	0	0	0	0	0
	0	0	0	0	0	0	0	0	0	0	0	0	0	0	0	0	0	0	0	0	0	0	0	0	0	0	0	0	0	0	0	0	0	0	0	0	0	0	0	0	0	0
	0	0	0	0	0	0	0	0	0	0	0	0	0	0	0	0	0	0	0	0	0	0	0	0	0	0	0	0	0	0	0	0	0	0	0	0	0	0	0	0	0	0
	0	0	0	0	0	0	0	0	0	0	0	0	0	0	0	0	0	0	0	0	0	0	0	0	0	0	0	0	0	0	0	0	0	0	0	0	0	0	0	0	0	0
	0	0	0	0	0	0	0	0	0	0	0	0	0	0	0	0	0	0	0	0	0	0	0	0	0	0	0	0	0	0	0	0	0	0	0	0	0	0	0	0	0	0
	0	0	0	0	0	0	0	0	0	0	0	0	0	0	0	0	0	0	0	0	0	0	0	0	0	0	0	0	0	0	0	0	0	0	0	0	0	0	0	0	0	0
	0	0	0	0	0	0	0	0	0	0	0	0	0	0	0	0	0	0	0	0	0	0	0	0	0	0	0	0	0	0	0	0	0	0	0	0	0	0	0	0	0	0
	0	0	0	0	0	0	0	0	0	0	0	0	0	0	0	0	0	0	0	0	0	0	0	0	0	0	0	0	0	0	0	0	0	0	0	0	0	0	0	0	0	0

## Sheet: Noise in S Firing Rates
log(Background cAMP)	-3	-2.78049	-2.56098	-2.34146	-2.12195	-1.90244	-1.68293	-1.46341	-1.2439	-1.02439	-0.804878	-0.585366	-0.365854	-0.146341	0.0731707	0.292683	0.512195	0.731707	0.95122	1.17073	1.39024	1.60976	1.82927	2.04878	2.26829	2.4878	2.70732	2.92683	3.14634	3.36585	3.58537	3.80488	4.02439	4.2439	4.46341	4.68293	4.90244	5.12195	5.34146	5.56098	5.78049	6
log(Firing-Induced cAMP)	0	0.153846	0.307692	0.461538	0.615385	0.769231	0.923077	1.07692	1.23077	1.38462	1.53846	1.69231	1.84615	2	2.15385	2.30769	2.46154	2.61538	2.76923	2.92308	3.07692	3.23077	3.38462	3.53846	3.69231	3.84615	4	4.15385	4.30769	4.46154	4.61538	4.76923	4.92308	5.07692	5.23077	5.38462	5.53846	5.69231	5.84615	6
Single Cell Firing Rate	0	0	0	0	0	0	0	0	0	0	0	0	0	0	0	0	0	0	0	0	0	0	0	0	0	0	0	0	0	0.6675	0.711975	0.7275	0.7575	0.7725	0.795	0.81	0.8325	0.8475	0.8625	0.87	0.8925	0.9
	0	0	0	0	0	0	0	0	0	0	0	0	0	0	0	0	0	0	0	0	0	0	0	0	0	0	0	0	0	0.675	0.705	0.7425	0.7575	0.78	0.795	0.817425	0.8325	0.8475	0.8625	0.8775	0.888225	0.9
	0	0	0	0	0	0	0	0	0	0	0	0	0	0	0	0	0	0	0	0	0	0	0	0	0	0	0	0	0	0.675	0.7125	0.7425	0.765	0.7875	0.795	0.8175	0.8325	0.855	0.869925	0.877575	0.892575	0.9075
	0	0	0	0	0	0	0	0	0	0	0	0	0	0	0	0	0	0	0	0	0	0	0	0	0	0	0	0	0	0.675	0.72	0.7425	0.765	0.7875	0.8025	0.8175	0.84	0.855	0.87	0.8775	0.9	0.9075
	0	0	0	0	0	0	0	0	0	0	0	0	0	0	0	0	0	0	0	0	0	0	0	0	0	0	0	0	0	0.675	0.71565	0.7425	0.765	0.7875	0.81	0.825	0.842475	0.855	0.870075	0.885	0.892575	0.9075
	0	0	0	0	0	0	0	0	0	0	0	0	0	0	0	0	0	0	0	0	0	0	0	0	0	0	0	0	0	0.6825	0.71625	0.7425	0.765	0.795	0.81	0.832425	0.8475	0.8625	0.87	0.885	0.9	0.907425
	0	0	0	0	0	0	0	0	0	0	0	0	0	0	0	0	0	0	0	0	0	0	0	0	0	0	0	0	0	0.6825	0.7275	0.75	0.7725	0.795	0.8175	0.8325	0.8475	0.860025	0.87735	0.885	0.8925	0.9075
	0	0	0	0	0	0	0	0	0	0	0	0	0	0	0	0	0	0	0	0	0	0	0	0	0	0	0	0	0	0.6825	0.7275	0.75	0.78	0.795	0.8175	0.832575	0.854925	0.8649	0.8775	0.885	0.9	0.91425
	0	0	0	0	0	0	0	0	0	0	0	0	0	0	0	0	0	0	0	0	0	0	0	0	0	0	0	0	0	0.6825	0.7275	0.7575	0.78	0.8025	0.817575	0.839925	0.855	0.87	0.8775	0.8925	0.9	0.9075
	0	0	0	0	0	0	0	0	0	0	0	0	0	0	0	0	0	0	0	0	0	0	0	0	0	0	0	0	0	0.680475	0.729525	0.7575	0.7875	0.8025	0.825	0.84	0.854925	0.8625	0.8775	0.8925	0.8949	0.9132
	0	0	0	0	0	0	0	0	0	0	0	0	0	0	0	0	0	0	0	0	0	0	0	0	0	0	0	0	0	0.68325	0.735	0.7575	0.78	0.8025	0.825	0.84	0.8502	0.87	0.884175	0.8925	0.9	0.90765
	0	0	0	0	0	0	0	0	0	0	0	0	0	0	0	0	0	0	0	0	0	0	0	0	0	0	0	0	0	0.67095	0.735	0.7575	0.7875	0.802575	0.825	0.845625	0.855	0.8631	0.878025	0.889575	0.9	0.9075
	0	0	0	0	0	0	0	0	0	0	0	0	0	0	0	0	0	0	0	0	0	0	0	0	0	0	0	0	0	0.64335	0.74115	0.765	0.787575	0.809925	0.825	0.8475	0.8574	0.864	0.8775	0.890325	0.9	0.9075
	0	0	0	0	0	0	0	0	0	0	0	0	0	0	0	0	0	0	0	0	0	0	0	0	0	0	0	0	0	0.633825	0.73485	0.7725	0.795	0.813525	0.8325	0.846225	0.8604	0.87	0.877575	0.8925	0.9003	0.907725
	0	0	0	0	0	0	0	0	0	0	0	0	0	0	0	0	0	0	0	0	0	0	0	0	0	0	0	0	0	0.57075	0.7347	0.765	0.795	0.81	0.8253	0.8457	0.855225	0.87	0.884925	0.892425	0.90045	0.9081
	0	0	0	0	0	0	0	0	0	0	0	0	0	0	0	0	0	0	0	0	0	0	0	0	0	0	0	0	0	0.5244	0.74205	0.765	0.7875	0.813075	0.8325	0.84	0.855	0.87	0.88395	0.892425	0.900675	0.908325
	0	0	0	0	0	0	0	0	0	0	0	0	0	0	0	0	0	0	0	0	0	0	0	0	0	0	0	0	0	0.5079	0.7452	0.7725	0.795	0.81	0.8325	0.847425	0.855	0.87	0.88185	0.89235	0.900375	0.908775
	0	0	0	0	0	0	0	0	0	0	0	0	0	0	0	0	0	0	0	0	0	0	0	0	0	0	0	0	0	0.502425	0.741375	0.7725	0.795	0.81	0.825	0.8409	0.85755	0.869925	0.881625	0.891825	0.90045	0.909
	0	0	0	0	0	0	0	0	0	0	0	0	0	0	0	0	0	0	0	0	0	0	0	0	0	0	0	0	0	0.465525	0.74115	0.7725	0.795	0.817425	0.8325	0.8475	0.861	0.869775	0.882075	0.8916	0.9003	0.909075
	0	0	0	0	0	0	0	0	0	0	0	0	0	0	0	0	0	0	0	0	0	0	0	0	0	0	0	0	0	0.373575	0.74085	0.7725	0.796125	0.810075	0.83235	0.8475	0.8613	0.86955	0.881925	0.891	0.900225	0.909225
	0	0	0	0	0	0	0	0	0	0	0	0	0	0	0	0	0	0	0	0	0	0	0	0	0	0	0	0	0	0.312975	0.74745	0.77385	0.795	0.8175	0.831825	0.8475	0.860325	0.8694	0.8811	0.890925	0.90015	0.909225
	0	0	0	0	0	0	0	0	0	0	0	0	0	0	0	0	0	0	0	0	0	0	0	0	0	0	0	0	0	0.275475	0.738975	0.7725	0.795	0.8175	0.8313	0.84735	0.8595	0.869475	0.88065	0.89085	0.9	0.9093
	0	0	0	0	0	0	0	0	0	0	0	0	0	0	0	0	0	0	0	0	0	0	0	0	0	0	0	0	0	0.25815	0.74415	0.7725	0.795	0.817425	0.8307	0.846825	0.8589	0.869475	0.880425	0.890775	0.900075	0.9093
	0	0	0	0	0	0	0	0	0	0	0	0	0	0	0	0	0	0	0	0	0	0	0	0	0	0	0	0	0	0.253125	0.740775	0.7725	0.795075	0.817275	0.831375	0.8463	0.858225	0.8694	0.880425	0.8907	0.899925	0.909375
	0	0	0	0	0	0	0	0	0	0	0	0	0	0	0	0	0	0	0	0	0	0	0	0	0	0	0	0	0	0.242625	0.738375	0.7725	0.795	0.815025	0.831	0.84585	0.85815	0.86925	0.880425	0.8907	0.899925	0.909375
	0	0	0	0	0	0	0	0	0	0	0	0	0	0	0	0	0	0	0	0	0	0	0	0	0	0	0	0	0	0.228525	0.737625	0.774975	0.795075	0.81315	0.8307	0.845325	0.858075	0.86925	0.880425	0.8907	0.9	0.909375
	0	0	0	0	0	0	0	0	0	0	0	0	0	0	0	0	0	0	0	0	0	0	0	0	0	0	0	0	0	0.23595	0.738075	0.774075	0.795525	0.813375	0.8307	0.845175	0.858	0.869325	0.88035	0.890625	0.9	0.90945
	0	0	0	0	0	0	0	0	0	0	0	0	0	0	0	0	0	0	0	0	0	0	0	0	0	0	0	0	0	0.229875	0.73785	0.773175	0.79545	0.8133	0.830475	0.845025	0.858	0.869325	0.88035	0.890625	0.9	0.90945
	0	0	0	0	0	0	0	0	0	0	0	0	0	0	0	0	0	0	0	0	0	0	0	0	0	0	0	0	0	0.21825	0.737475	0.7731	0.7953	0.81375	0.830325	0.844875	0.8577	0.869325	0.880275	0.890625	0.9	0.90945
	0	0	0	0	0	0	0	0	0	0	0	0	0	0	0	0	0	0	0	0	0	0	0	0	0	0	0	0	0	0.223425	0.738075	0.7731	0.795375	0.81375	0.830325	0.84495	0.857625	0.869325	0.88035	0.890625	0.900075	0.90945
	0	0	0	0	0	0	0	0	0	0	0	0	0	0	0	0	0	0	0	0	0	0	0	0	0	0	0	0	0	0.221025	0.737925	0.7731	0.7953	0.81375	0.8304	0.84495	0.857625	0.869325	0.88035	0.890625	0.900075	0.90945
	0	0	0	0	0	0	0	0	0	0	0	0	0	0	0	0	0	0	0	0	0	0	0	0	0	0	0	0	0	0.229275	0.737025	0.77325	0.79515	0.813675	0.830325	0.84495	0.857625	0.869325	0.88035	0.890625	0.900075	0.90945
	0	0	0	0	0	0	0	0	0	0	0	0	0	0	0	0	0	0	0	0	0	0	0	0	0	0	0	0	0	0.217425	0.73725	0.773175	0.7953	0.813675	0.830325	0.84495	0.857625	0.869325	0.88035	0.890625	0.900075	0.90945
	0	0	0	0	0	0	0	0	0	0	0	0	0	0	0	0	0	0	0	0	0	0	0	0	0	0	0	0	0	0.228525	0.73725	0.773175	0.795375	0.8136	0.830325	0.844875	0.857625	0.869325	0.88035	0.890625	0.900075	0.90945
	0	0	0	0	0	0	0	0	0	0	0	0	0	0	0	0	0	0	0	0	0	0	0	0	0	0	0	0	0	0.213675	0.737175	0.773175	0.795375	0.8136	0.830325	0.844875	0.857625	0.869325	0.88035	0.890625	0.900075	0.90945
	0	0	0	0	0	0	0	0	0	0	0	0	0	0	0	0	0	0	0	0	0	0	0	0	0	0	0	0	0	0.22245	0.737325	0.773175	0.795375	0.8136	0.8304	0.844875	0.857625	0.869325	0.88035	0.890625	0.900075	0.90945
	0	0	0	0	0	0	0	0	0	0	0	0	0	0	0	0	0	0	0	0	0	0	0	0	0	0	0	0	0	0.225225	0.737025	0.773175	0.795375	0.8136	0.8304	0.844875	0.857625	0.869325	0.88035	0.890625	0.900075	0.90945
	0	0	0	0	0	0	0	0	0	0	0	0	0	0	0	0	0	0	0	0	0	0	0	0	0	0	0	0	0	0.219075	0.737025	0.773175	0.795375	0.8136	0.8304	0.844875	0.857625	0.869325	0.88035	0.890625	0.900075	0.90945
	0	0	0	0	0	0	0	0	0	0	0	0	0	0	0	0	0	0	0	0	0	0	0	0	0	0	0	0	0	0.222075	0.737025	0.773175	0.795375	0.8136	0.8304	0.844875	0.857625	0.869325	0.88035	0.890625	0.900075	0.90945
	0	0	0	0	0	0	0	0	0	0	0	0	0	0	0	0	0	0	0	0	0	0	0	0	0	0	0	0	0	0.2202	0.737025	0.773175	0.795375	0.8136	0.8304	0.844875	0.857625	0.869325	0.88035	0.890625	0.900075	0.90945
Population Firing Rate	0	0	0	0	0	0	0	0	0	0	0	0	0	0	0	0	0	0	0	0	0	0	0	0	0	0	0	0	0	0.6675	0.7125	0.7275	0.7575	0.7725	0.795	0.81	0.8325	0.8475	0.8625	0.87	0.8925	0.9
	0	0	0	0	0	0	0	0	0	0	0	0	0	0	0	0	0	0	0	0	0	0	0	0	0	0	0	0	0	0.675	0.705	0.7425	0.7575	0.78	0.795	0.8175	0.8325	0.8475	0.8625	0.8775	0.8925	0.9
	0	0	0	0	0	0	0	0	0	0	0	0	0	0	0	0	0	0	0	0	0	0	0	0	0	0	0	0	0	0.675	0.7125	0.7425	0.765	0.7875	0.795	0.8175	0.8325	0.855	0.87	0.8775	0.8925	0.9075
	0	0	0	0	0	0	0	0	0	0	0	0	0	0	0	0	0	0	0	0	0	0	0	0	0	0	0	0	0	0.675	0.72	0.7425	0.765	0.7875	0.8025	0.8175	0.84	0.855	0.87	0.8775	0.9	0.9075
	0	0	0	0	0	0	0	0	0	0	0	0	0	0	0	0	0	0	0	0	0	0	0	0	0	0	0	0	0	0.675	0.7125	0.7425	0.765	0.7875	0.81	0.825	0.84	0.855	0.87	0.885	0.8925	0.9075
	0	0	0	0	0	0	0	0	0	0	0	0	0	0	0	0	0	0	0	0	0	0	0	0	0	0	0	0	0	0.6825	0.7125	0.7425	0.765	0.795	0.81	0.8325	0.8475	0.8625	0.87	0.885	0.9	0.9075
	0	0	0	0	0	0	0	0	0	0	0	0	0	0	0	0	0	0	0	0	0	0	0	0	0	0	0	0	0	0.6825	0.7275	0.75	0.7725	0.795	0.8175	0.8325	0.8475	0.8625	0.8775	0.885	0.8925	0.9075
	0	0	0	0	0	0	0	0	0	0	0	0	0	0	0	0	0	0	0	0	0	0	0	0	0	0	0	0	0	0.6825	0.7275	0.75	0.78	0.795	0.8175	0.8325	0.855	0.8625	0.8775	0.885	0.9	0.915
	0	0	0	0	0	0	0	0	0	0	0	0	0	0	0	0	0	0	0	0	0	0	0	0	0	0	0	0	0	0.6825	0.7275	0.7575	0.78	0.8025	0.8175	0.84	0.855	0.87	0.8775	0.8925	0.9	0.9075
	0	0	0	0	0	0	0	0	0	0	0	0	0	0	0	0	0	0	0	0	0	0	0	0	0	0	0	0	0	0.6825	0.7275	0.7575	0.7875	0.8025	0.825	0.84	0.855	0.8625	0.8775	0.8925	0.8925	0.915
	0	0	0	0	0	0	0	0	0	0	0	0	0	0	0	0	0	0	0	0	0	0	0	0	0	0	0	0	0	0.69	0.735	0.7575	0.78	0.8025	0.825	0.84	0.8475	0.87	0.885	0.8925	0.9	0.9075
	0	0	0	0	0	0	0	0	0	0	0	0	0	0	0	0	0	0	0	0	0	0	0	0	0	0	0	0	0	0.69	0.735	0.7575	0.7875	0.8025	0.825	0.8475	0.855	0.8625	0.8775	0.885	0.9	0.9075
	0	0	0	0	0	0	0	0	0	0	0	0	0	0	0	0	0	0	0	0	0	0	0	0	0	0	0	0	0	0.69	0.7425	0.765	0.7875	0.81	0.825	0.8475	0.855	0.8625	0.8775	0.8925	0.9	0.9075
	0	0	0	0	0	0	0	0	0	0	0	0	0	0	0	0	0	0	0	0	0	0	0	0	0	0	0	0	0	0.69	0.735	0.7725	0.795	0.8175	0.8325	0.8475	0.8625	0.87	0.8775	0.8925	0.9	0.9075
	0	0	0	0	0	0	0	0	0	0	0	0	0	0	0	0	0	0	0	0	0	0	0	0	0	0	0	0	0	0.6675	0.735	0.765	0.795	0.81	0.825	0.8475	0.855	0.87	0.885	0.8925	0.9	0.9075
	0	0	0	0	0	0	0	0	0	0	0	0	0	0	0	0	0	0	0	0	0	0	0	0	0	0	0	0	0	0.585	0.7425	0.765	0.7875	0.81	0.8325	0.84	0.855	0.87	0.885	0.8925	0.9	0.9075
	0	0	0	0	0	0	0	0	0	0	0	0	0	0	0	0	0	0	0	0	0	0	0	0	0	0	0	0	0	0.3375	0.7425	0.7725	0.795	0.81	0.8325	0.8475	0.855	0.87	0.8775	0.8925	0.9	0
	0	0	0	0	0	0	0	0	0	0	0	0	0	0	0	0	0	0	0	0	0	0	0	0	0	0	0	0	0	0.06	0.7425	0.7725	0.795	0.81	0.825	0.84	0.855	0.87	0.8775	0.8925	0.9	0
	0	0	0	0	0	0	0	0	0	0	0	0	0	0	0	0	0	0	0	0	0	0	0	0	0	0	0	0	0	0	0.7425	0.7725	0.795	0.8175	0.8325	0.8475	0.8625	0.87	0.885	0.8925	0.9	0
	0	0	0	0	0	0	0	0	0	0	0	0	0	0	0	0	0	0	0	0	0	0	0	0	0	0	0	0	0	0	0.7425	0.7725	0.795	0.81	0.8325	0.8475	0.8625	0.87	0.8775	0.8925	0.165	0
	0	0	0	0	0	0	0	0	0	0	0	0	0	0	0	0	0	0	0	0	0	0	0	0	0	0	0	0	0	0	0.75	0.7725	0.795	0.8175	0.8325	0.8475	0.8625	0.57	0.12	0	0	0
	0	0	0	0	0	0	0	0	0	0	0	0	0	0	0	0	0	0	0	0	0	0	0	0	0	0	0	0	0	0	0.7425	0.7725	0.795	0.8175	0.8325	0.8475	0.8625	0	0	0	0	0
	0	0	0	0	0	0	0	0	0	0	0	0	0	0	0	0	0	0	0	0	0	0	0	0	0	0	0	0	0	0	0.75	0.7725	0.795	0.8175	0.8325	0.8475	0.8625	0	0	0	0	0
	0	0	0	0	0	0	0	0	0	0	0	0	0	0	0	0	0	0	0	0	0	0	0	0	0	0	0	0	0	0	0.705	0.7725	0.795	0.8175	0.8325	0.8475	0.165	0	0	0	0	0
	0	0	0	0	0	0	0	0	0	0	0	0	0	0	0	0	0	0	0	0	0	0	0	0	0	0	0	0	0	0	0	0.7725	0.795	0.8175	0.4575	0.2925	0	0	0	0	0	0
	0	0	0	0	0	0	0	0	0	0	0	0	0	0	0	0	0	0	0	0	0	0	0	0	0	0	0	0	0	0	0	0.7725	0.78	0	0	0	0	0	0	0	0	0
	0	0	0	0	0	0	0	0	0	0	0	0	0	0	0	0	0	0	0	0	0	0	0	0	0	0	0	0	0	0	0	0	0	0	0	0	0	0	0	0	0	0
	0	0	0	0	0	0	0	0	0	0	0	0	0	0	0	0	0	0	0	0	0	0	0	0	0	0	0	0	0	0	0	0	0	0	0	0	0	0	0	0	0	0
	0	0	0	0	0	0	0	0	0	0	0	0	0	0	0	0	0	0	0	0	0	0	0	0	0	0	0	0	0	0	0	0	0	0	0	0	0	0	0	0	0	0
	0	0	0	0	0	0	0	0	0	0	0	0	0	0	0	0	0	0	0	0	0	0	0	0	0	0	0	0	0	0	0	0	0	0	0	0	0	0	0	0	0	0
	0	0	0	0	0	0	0	0	0	0	0	0	0	0	0	0	0	0	0	0	0	0	0	0	0	0	0	0	0	0	0	0	0	0	0	0	0	0	0	0	0	0
	0	0	0	0	0	0	0	0	0	0	0	0	0	0	0	0	0	0	0	0	0	0	0	0	0	0	0	0	0	0	0	0	0	0	0	0	0	0	0	0	0	0
	0	0	0	0	0	0	0	0	0	0	0	0	0	0	0	0	0	0	0	0	0	0	0	0	0	0	0	0	0	0	0	0	0	0	0	0	0	0	0	0	0	0
	0	0	0	0	0	0	0	0	0	0	0	0	0	0	0	0	0	0	0	0	0	0	0	0	0	0	0	0	0	0	0	0	0	0	0	0	0	0	0	0	0	0
	0	0	0	0	0	0	0	0	0	0	0	0	0	0	0	0	0	0	0	0	0	0	0	0	0	0	0	0	0	0	0	0	0	0	0	0	0	0	0	0	0	0
	0	0	0	0	0	0	0	0	0	0	0	0	0	0	0	0	0	0	0	0	0	0	0	0	0	0	0	0	0	0	0	0	0	0	0	0	0	0	0	0	0	0
	0	0	0	0	0	0	0	0	0	0	0	0	0	0	0	0	0	0	0	0	0	0	0	0	0	0	0	0	0	0	0	0	0	0	0	0	0	0	0	0	0	0
	0	0	0	0	0	0	0	0	0	0	0	0	0	0	0	0	0	0	0	0	0	0	0	0	0	0	0	0	0	0	0	0	0	0	0	0	0	0	0	0	0	0
	0	0	0	0	0	0	0	0	0	0	0	0	0	0	0	0	0	0	0	0	0	0	0	0	0	0	0	0	0	0	0	0	0	0	0	0	0	0	0	0	0	0
	0	0	0	0	0	0	0	0	0	0	0	0	0	0	0	0	0	0	0	0	0	0	0	0	0	0	0	0	0	0	0	0	0	0	0	0	0	0	0	0	0	0

## Sheet: Heterogeneity Firing Rates
log(Background cAMP)	-3	-2.78049	-2.56098	-2.34146	-2.12195	-1.90244	-1.68293	-1.46341	-1.2439	-1.02439	-0.804878	-0.585366	-0.365854	-0.146341	0.0731707	0.292683	0.512195	0.731707	0.95122	1.17073	1.39024	1.60976	1.82927	2.04878	2.26829	2.4878	2.70732	2.92683	3.14634	3.36585	3.58537	3.80488	4.02439	4.2439	4.46341	4.68293	4.90244	5.12195	5.34146	5.56098	5.78049	6
log(Firing-Induced cAMP)	0	0.153846	0.307692	0.461538	0.615385	0.769231	0.923077	1.07692	1.23077	1.38462	1.53846	1.69231	1.84615	2	2.15385	2.30769	2.46154	2.61538	2.76923	2.92308	3.07692	3.23077	3.38462	3.53846	3.69231	3.84615	4	4.15385	4.30769	4.46154	4.61538	4.76923	4.92308	5.07692	5.23077	5.38462	5.53846	5.69231	5.84615	6
Single Cell Firing Rate	0	0	0	0	0	0	0	0	0	0	0	0	0	0	0	0	0	0	0	0	0	0	0	0	0	0	0	0.105	0.675	0.705	0.735	0.7575	0.7725	0.7875	0.8025	0.8175	0.84	0.855	0.869925	0.885	0.899925	0.9078
	0	0	0	0	0	0	0	0	0	0	0	0	0	0	0	0	0	0	0	0	0	0	0	0	0	0	0	0.0525	0.6825	0.7125	0.735	0.7575	0.78	0.795	0.81	0.825	0.84	0.855	0.877425	0.886275	0.90285	0.91395
	0	0	0	0	0	0	0	0	0	0	0	0	0	0	0	0	0	0	0	0	0	0	0	0	0	0	0	0.03	0.6825	0.7125	0.7425	0.764925	0.78	0.795	0.8175	0.8325	0.8475	0.8625	0.8775	0.89205	0.904275	0.911025
	0	0	0	0	0	0	0	0	0	0	0	0	0	0	0	0	0	0	0	0	0	0	0	0	0	0	0	0.0825	0.6825	0.72	0.7425	0.7575	0.78	0.8025	0.8175	0.832725	0.84975	0.869925	0.884025	0.89265	0.90255	0.91035
	0	0	0	0	0	0	0	0	0	0	0	0	0	0	0	0	0	0	0	0	0	0	0	0	0	0	0	0.0375	0.6825	0.72	0.75	0.76515	0.787425	0.8025	0.825	0.84	0.855	0.870075	0.8841	0.894975	0.9057	0.91365
	0	0	0	0	0	0	0	0	0	0	0	0	0	0	0	0	0	0	0	0	0	0	0	0	0	0	0	0.067725	0.6825	0.72	0.75	0.772425	0.7875	0.81	0.832425	0.841725	0.8625	0.87165	0.8844	0.893625	0.902775	0.9114
	0	0	0	0	0	0	0	0	0	0	0	0	0	0	0	0	0	0	0	0	0	0	0	0	0	0	0	0.12015	0.69	0.720825	0.75	0.7725	0.7878	0.810075	0.8322	0.8475	0.8625	0.870675	0.8814	0.8943	0.9021	0.91095
	0	0	0	0	0	0	0	0	0	0	0	0	0	0	0	0	0	0	0	0	0	0	0	0	0	0	0	0.0225	0.6903	0.7275	0.75	0.772725	0.795	0.8175	0.8325	0.8475	0.862575	0.872925	0.883575	0.89325	0.902175	0.910425
	0	0	0	0	0	0	0	0	0	0	0	0	0	0	0	0	0	0	0	0	0	0	0	0	0	0	0	0.091875	0.690075	0.727575	0.7575	0.78	0.8025	0.81795	0.839025	0.854175	0.86295	0.872175	0.8835	0.893175	0.90255	0.9111
	0	0	0	0	0	0	0	0	0	0	0	0	0	0	0	0	0	0	0	0	0	0	0	0	0	0	0	0.008175	0.693825	0.734925	0.765	0.7875	0.8025	0.824925	0.84	0.85275	0.863025	0.873525	0.88365	0.8931	0.902025	0.91065
	0	0	0	0	0	0	0	0	0	0	0	0	0	0	0	0	0	0	0	0	0	0	0	0	0	0	0	0.004725	0.697125	0.7425	0.765075	0.79455	0.81	0.819	0.83925	0.849	0.862425	0.87135	0.88305	0.8922	0.901425	0.911175
	0	0	0	0	0	0	0	0	0	0	0	0	0	0	0	0	0	0	0	0	0	0	0	0	0	0	0	0.0009	0.704325	0.748125	0.77235	0.787875	0.81	0.824925	0.83505	0.849375	0.861375	0.872325	0.881925	0.892575	0.9018	0.9111
	0	0	0	0	0	0	0	0	0	0	0	0	0	0	0	0	0	0	0	0	0	0	0	0	0	0	0	0.000375	0.70245	0.7425	0.7725	0.788325	0.809625	0.82425	0.83505	0.8493	0.86055	0.872025	0.8823	0.8922	0.901425	0.91095
	0	0	0	0	0	0	0	0	0	0	0	0	0	0	0	0	0	0	0	0	0	0	0	0	0	0	0	0.001125	0.5028	0.7428	0.7725	0.78915	0.80925	0.8247	0.835875	0.84735	0.8598	0.8712	0.88185	0.89205	0.901875	0.911025
	0	0	0	0	0	0	0	0	0	0	0	0	0	0	0	0	0	0	0	0	0	0	0	0	0	0	0	0.0006	0.179325	0.742725	0.77235	0.7875	0.806775	0.821175	0.834225	0.846975	0.85965	0.871275	0.8826	0.89175	0.9015	0.911175
	0	0	0	0	0	0	0	0	0	0	0	0	0	0	0	0	0	0	0	0	0	0	0	0	0	0	0	0.000825	0.08325	0.74295	0.767325	0.787125	0.8025	0.8202	0.8331	0.846975	0.85905	0.87105	0.88155	0.891825	0.90195	0.910875
	0	0	0	0	0	0	0	0	0	0	0	0	0	0	0	0	0	0	0	0	0	0	0	0	0	0	0	0.000525	0.0699	0.741525	0.765375	0.782175	0.80175	0.818775	0.833325	0.847125	0.8601	0.871425	0.881175	0.8919	0.901725	0.9108
	0	0	0	0	0	0	0	0	0	0	0	0	0	0	0	0	0	0	0	0	0	0	0	0	0	0	0	0.00075	0.0609	0.70935	0.758625	0.780825	0.800325	0.818175	0.8331	0.846675	0.85995	0.87165	0.88095	0.89175	0.901725	0.9108
	0	0	0	0	0	0	0	0	0	0	0	0	0	0	0	0	0	0	0	0	0	0	0	0	0	0	0	0.0003	0.060525	0.491925	0.738825	0.7794	0.79965	0.8178	0.832725	0.846225	0.859125	0.871425	0.88125	0.8919	0.90165	0.910875
	0	0	0	0	0	0	0	0	0	0	0	0	0	0	0	0	0	0	0	0	0	0	0	0	0	0	0	0.000825	0.057375	0.42705	0.725625	0.77835	0.799425	0.816825	0.832875	0.846	0.859275	0.870975	0.881175	0.89205	0.90165	0.910725
	0	0	0	0	0	0	0	0	0	0	0	0	0	0	0	0	0	0	0	0	0	0	0	0	0	0	0	0.000825	0.053325	0.403275	0.7224	0.777	0.799275	0.8169	0.832575	0.8457	0.859275	0.870675	0.881325	0.89205	0.9015	0.910725
	0	0	0	0	0	0	0	0	0	0	0	0	0	0	0	0	0	0	0	0	0	0	0	0	0	0	0	0.000825	0.053325	0.3876	0.7194	0.777	0.798975	0.8166	0.83235	0.846075	0.85935	0.87075	0.8814	0.891975	0.901575	0.910725
	0	0	0	0	0	0	0	0	0	0	0	0	0	0	0	0	0	0	0	0	0	0	0	0	0	0	0	0.0009	0.04965	0.372675	0.7146	0.77655	0.79845	0.816225	0.8325	0.846225	0.85965	0.870675	0.88125	0.8919	0.90165	0.9108
	0	0	0	0	0	0	0	0	0	0	0	0	0	0	0	0	0	0	0	0	0	0	0	0	0	0	0	0.0003	0.05055	0.36615	0.710625	0.776175	0.798375	0.8166	0.832575	0.84615	0.85965	0.870825	0.881175	0.891975	0.90165	0.910725
	0	0	0	0	0	0	0	0	0	0	0	0	0	0	0	0	0	0	0	0	0	0	0	0	0	0	0	0.000975	0.051825	0.363825	0.7077	0.7758	0.798	0.8169	0.8325	0.8463	0.85965	0.870825	0.881175	0.891975	0.90165	0.910725
	0	0	0	0	0	0	0	0	0	0	0	0	0	0	0	0	0	0	0	0	0	0	0	0	0	0	0	0.000675	0.0519	0.36435	0.7095	0.7758	0.7977	0.816675	0.832575	0.846225	0.85935	0.8709	0.881175	0.8919	0.90165	0.910725
	0	0	0	0	0	0	0	0	0	0	0	0	0	0	0	0	0	0	0	0	0	0	0	0	0	0	0	0.000225	0.0513	0.36135	0.7065	0.775575	0.797925	0.816675	0.832275	0.846225	0.859275	0.8709	0.881175	0.8919	0.90165	0.91065
	0	0	0	0	0	0	0	0	0	0	0	0	0	0	0	0	0	0	0	0	0	0	0	0	0	0	0	0.000675	0.051825	0.35895	0.705825	0.775575	0.797925	0.816525	0.83235	0.84645	0.85935	0.870825	0.881175	0.8919	0.90165	0.91065
	0	0	0	0	0	0	0	0	0	0	0	0	0	0	0	0	0	0	0	0	0	0	0	0	0	0	0	0.0003	0.052875	0.349575	0.707775	0.775425	0.798	0.81675	0.832275	0.846525	0.85935	0.870825	0.881175	0.8919	0.90165	0.91065
	0	0	0	0	0	0	0	0	0	0	0	0	0	0	0	0	0	0	0	0	0	0	0	0	0	0	0	0.00105	0.049425	0.362775	0.7062	0.7755	0.7983	0.81645	0.832275	0.846525	0.859275	0.870825	0.881175	0.891975	0.90165	0.91065
	0	0	0	0	0	0	0	0	0	0	0	0	0	0	0	0	0	0	0	0	0	0	0	0	0	0	0	0.00045	0.0528	0.357975	0.70845	0.7755	0.79815	0.816525	0.832275	0.846525	0.859275	0.870825	0.881175	0.891975	0.90165	0.91065
	0	0	0	0	0	0	0	0	0	0	0	0	0	0	0	0	0	0	0	0	0	0	0	0	0	0	0	0.00015	0.051	0.346875	0.7068	0.775425	0.79815	0.816525	0.8322	0.8466	0.859275	0.870825	0.881175	0.891975	0.90165	0.91065
	0	0	0	0	0	0	0	0	0	0	0	0	0	0	0	0	0	0	0	0	0	0	0	0	0	0	0	0.000675	0.050325	0.356925	0.7068	0.775575	0.79815	0.81645	0.8322	0.8466	0.859275	0.870825	0.881175	0.891975	0.90165	0.91065
	0	0	0	0	0	0	0	0	0	0	0	0	0	0	0	0	0	0	0	0	0	0	0	0	0	0	0	0.000525	0.04935	0.358125	0.707775	0.775575	0.798375	0.816375	0.8322	0.8466	0.859275	0.870825	0.881175	0.891975	0.90165	0.91065
	0	0	0	0	0	0	0	0	0	0	0	0	0	0	0	0	0	0	0	0	0	0	0	0	0	0	0	0.00015	0.0525	0.354	0.705525	0.775575	0.798375	0.816375	0.8322	0.8466	0.859275	0.870825	0.881175	0.891975	0.90165	0.91065
	0	0	0	0	0	0	0	0	0	0	0	0	0	0	0	0	0	0	0	0	0	0	0	0	0	0	0	0.000825	0.05205	0.353325	0.70635	0.77565	0.7983	0.8163	0.8322	0.846675	0.859275	0.870825	0.881175	0.891975	0.90165	0.91065
	0	0	0	0	0	0	0	0	0	0	0	0	0	0	0	0	0	0	0	0	0	0	0	0	0	0	0	0.00015	0.0552	0.362175	0.7092	0.775575	0.7983	0.816375	0.8322	0.846675	0.859275	0.870825	0.881175	0.891975	0.90165	0.91065
	0	0	0	0	0	0	0	0	0	0	0	0	0	0	0	0	0	0	0	0	0	0	0	0	0	0	0	0.0006	0.0534	0.3492	0.705825	0.7758	0.7983	0.816375	0.8322	0.8466	0.859275	0.870825	0.881175	0.891975	0.90165	0.91065
	0	0	0	0	0	0	0	0	0	0	0	0	0	0	0	0	0	0	0	0	0	0	0	0	0	0	0	0.001875	0.05085	0.353475	0.70665	0.775875	0.7983	0.816375	0.8322	0.8466	0.859275	0.870825	0.881175	0.891975	0.90165	0.91065
	0	0	0	0	0	0	0	0	0	0	0	0	0	0	0	0	0	0	0	0	0	0	0	0	0	0	0	0.000825	0.05145	0.353775	0.706725	0.7758	0.7983	0.816375	0.8322	0.8466	0.859275	0.870825	0.881175	0.891975	0.90165	0.91065
Population Firing Rate	0	0	0	0	0	0	0	0	0	0	0	0	0	0	0	0	0	0	0	0	0	0	0	0	0	0	0	0.105	0.675	0.705	0.735	0.7575	0.7725	0.7875	0.8025	0.8175	0.84	0.855	0.87	0.885	0.9	0.9075
	0	0	0	0	0	0	0	0	0	0	0	0	0	0	0	0	0	0	0	0	0	0	0	0	0	0	0	0.0525	0.6825	0.7125	0.735	0.7575	0.78	0.795	0.81	0.825	0.84	0.855	0.8775	0.885	0.9075	0.915
	0	0	0	0	0	0	0	0	0	0	0	0	0	0	0	0	0	0	0	0	0	0	0	0	0	0	0	0.03	0.6825	0.7125	0.7425	0.765	0.78	0.795	0.8175	0.8325	0.8475	0.8625	0.8775	0.8925	0.9075	0.9075
	0	0	0	0	0	0	0	0	0	0	0	0	0	0	0	0	0	0	0	0	0	0	0	0	0	0	0	0.0825	0.6825	0.72	0.7425	0.7575	0.78	0.8025	0.8175	0.8325	0.8475	0.87	0.885	0.8925	0.9	0.9075
	0	0	0	0	0	0	0	0	0	0	0	0	0	0	0	0	0	0	0	0	0	0	0	0	0	0	0	0.0375	0.6825	0.72	0.75	0.765	0.7875	0.8025	0.825	0.84	0.855	0.87	0.885	0.8925	0.9075	0.915
	0	0	0	0	0	0	0	0	0	0	0	0	0	0	0	0	0	0	0	0	0	0	0	0	0	0	0	0.0675	0.6825	0.72	0.75	0.7725	0.7875	0.81	0.8325	0.84	0.8625	0.87	0.885	0.8925	0.84	0.0075
	0	0	0	0	0	0	0	0	0	0	0	0	0	0	0	0	0	0	0	0	0	0	0	0	0	0	0	0.12	0.69	0.72	0.75	0.7725	0.7875	0.81	0.8325	0.8475	0.8625	0.87	0.8775	0.8775	0	0
	0	0	0	0	0	0	0	0	0	0	0	0	0	0	0	0	0	0	0	0	0	0	0	0	0	0	0	0.0225	0.69	0.7275	0.75	0.7725	0.795	0.8175	0.8325	0.8475	0.8625	0.87	0.8775	0	0	0
	0	0	0	0	0	0	0	0	0	0	0	0	0	0	0	0	0	0	0	0	0	0	0	0	0	0	0	0.09	0.69	0.7275	0.7575	0.78	0.8025	0.8175	0.84	0.855	0.8625	0.87	0.42	0	0	0
	0	0	0	0	0	0	0	0	0	0	0	0	0	0	0	0	0	0	0	0	0	0	0	0	0	0	0	0.0075	0.69	0.735	0.765	0.7875	0.8025	0.825	0.84	0.855	0.8625	0	0.0075	0	0	0
	0	0	0	0	0	0	0	0	0	0	0	0	0	0	0	0	0	0	0	0	0	0	0	0	0	0	0	0	0.6975	0.7425	0.765	0.795	0.81	0.8175	0.84	0.8475	0.2625	0	0	0	0	0
	0	0	0	0	0	0	0	0	0	0	0	0	0	0	0	0	0	0	0	0	0	0	0	0	0	0	0	0	0.705	0.75	0.7725	0.7875	0.81	0.825	0.8325	0.8475	0	0.105	0	0	0	0.0375
	0	0	0	0	0	0	0	0	0	0	0	0	0	0	0	0	0	0	0	0	0	0	0	0	0	0	0	0	0.705	0.7425	0.7725	0.7875	0.81	0.825	0.8325	0.2325	0	0	0	0	0	0
	0	0	0	0	0	0	0	0	0	0	0	0	0	0	0	0	0	0	0	0	0	0	0	0	0	0	0	0	0.5025	0.7425	0.7725	0.7875	0.81	0.825	0.0525	0.03	0	0	0	0	0	0
	0	0	0	0	0	0	0	0	0	0	0	0	0	0	0	0	0	0	0	0	0	0	0	0	0	0	0	0	0	0.7425	0.7725	0.7875	0.81	0.27	0	0	0	0	0	0	0	0
	0	0	0	0	0	0	0	0	0	0	0	0	0	0	0	0	0	0	0	0	0	0	0	0	0	0	0	0	0	0.7425	0.765	0.7875	0.42	0	0	0	0	0	0	0	0	0
	0	0	0	0	0	0	0	0	0	0	0	0	0	0	0	0	0	0	0	0	0	0	0	0	0	0	0	0	0	0.7425	0.765	0.5025	0.0075	0	0	0	0	0	0	0	0	0
	0	0	0	0	0	0	0	0	0	0	0	0	0	0	0	0	0	0	0	0	0	0	0	0	0	0	0	0	0	0.7275	0.72	0.0075	0	0	0	0	0	0	0	0	0	0
	0	0	0	0	0	0	0	0	0	0	0	0	0	0	0	0	0	0	0	0	0	0	0	0	0	0	0	0	0	0.015	0.045	0	0	0	0	0	0	0	0	0	0	0
	0	0	0	0	0	0	0	0	0	0	0	0	0	0	0	0	0	0	0	0	0	0	0	0	0	0	0	0	0	0	0	0	0	0	0	0	0	0	0	0	0	0
	0	0	0	0	0	0	0	0	0	0	0	0	0	0	0	0	0	0	0	0	0	0	0	0	0	0	0	0	0	0	0	0	0	0	0	0	0	0	0	0	0	0
	0	0	0	0	0	0	0	0	0	0	0	0	0	0	0	0	0	0	0	0	0	0	0	0	0	0	0	0	0	0	0	0	0	0	0	0	0	0	0	0	0	0
	0	0	0	0	0	0	0	0	0	0	0	0	0	0	0	0	0	0	0	0	0	0	0	0	0	0	0	0	0	0	0	0	0	0	0	0	0	0	0	0	0	0
	0	0	0	0	0	0	0	0	0	0	0	0	0	0	0	0	0	0	0	0	0	0	0	0	0	0	0	0	0	0	0	0	0	0	0	0	0	0	0	0	0	0
	0	0	0	0	0	0	0	0	0	0	0	0	0	0	0	0	0	0	0	0	0	0	0	0	0	0	0	0	0	0	0	0	0	0	0	0	0	0	0	0	0	0
	0	0	0	0	0	0	0	0	0	0	0	0	0	0	0	0	0	0	0	0	0	0	0	0	0	0	0	0	0	0	0	0	0	0	0	0	0	0	0	0	0	0
	0	0	0	0	0	0	0	0	0	0	0	0	0	0	0	0	0	0	0	0	0	0	0	0	0	0	0	0	0	0	0	0	0	0	0	0	0	0	0	0	0	0
	0	0	0	0	0	0	0	0	0	0	0	0	0	0	0	0	0	0	0	0	0	0	0	0	0	0	0	0	0	0	0	0	0	0	0	0	0	0	0	0	0	0
	0	0	0	0	0	0	0	0	0	0	0	0	0	0	0	0	0	0	0	0	0	0	0	0	0	0	0	0	0	0	0	0	0	0	0	0	0	0	0	0	0	0
	0	0	0	0	0	0	0	0	0	0	0	0	0	0	0	0	0	0	0	0	0	0	0	0	0	0	0	0	0	0	0	0	0	0	0	0	0	0	0	0	0	0
	0	0	0	0	0	0	0	0	0	0	0	0	0	0	0	0	0	0	0	0	0	0	0	0	0	0	0	0	0	0	0	0	0	0	0	0	0	0	0	0	0	0
	0	0	0	0	0	0	0	0	0	0	0	0	0	0	0	0	0	0	0	0	0	0	0	0	0	0	0	0	0	0	0	0	0	0	0	0	0	0	0	0	0	0
	0	0	0	0	0	0	0	0	0	0	0	0	0	0	0	0	0	0	0	0	0	0	0	0	0	0	0	0	0	0	0	0	0	0	0	0	0	0	0	0	0	0
	0	0	0	0	0	0	0	0	0	0	0	0	0	0	0	0	0	0	0	0	0	0	0	0	0	0	0	0	0	0	0	0	0	0	0	0	0	0	0	0	0	0
	0	0	0	0	0	0	0	0	0	0	0	0	0	0	0	0	0	0	0	0	0	0	0	0	0	0	0	0	0	0	0	0	0	0	0	0	0	0	0	0	0	0
	0	0	0	0	0	0	0	0	0	0	0	0	0	0	0	0	0	0	0	0	0	0	0	0	0	0	0	0	0	0	0	0	0	0	0	0	0	0	0	0	0	0
	0	0	0	0	0	0	0	0	0	0	0	0	0	0	0	0	0	0	0	0	0	0	0	0	0	0	0	0	0	0	0	0	0	0	0	0	0	0	0	0	0	0
	0	0	0	0	0	0	0	0	0	0	0	0	0	0	0	0	0	0	0	0	0	0	0	0	0	0	0	0	0	0	0	0	0	0	0	0	0	0	0	0	0	0
	0	0	0	0	0	0	0	0	0	0	0	0	0	0	0	0	0	0	0	0	0	0	0	0	0	0	0	0	0	0	0	0	0	0	0	0	0	0	0	0	0	0
	0	0	0	0	0	0	0	0	0	0	0	0	0	0	0	0	0	0	0	0	0	0	0	0	0	0	0	0	0	0	0	0	0	0	0	0	0	0	0	0	0	0
