# Supplementary material for: From intracellular signaling to population oscillations: bridging size- and time-scales in collective behavior
Source: Mol Syst Biol. 2015 Jan 23;11(1):779. doi: 10.15252/msb.20145352 (PMC4332153; doi:10.15252/msb.20145352)
Supplement: Supplementary file 10 [file msb0011-0779-sd10.xlsx]

## Sheet: 1 nM Cell Traces
Time (min)	0.25	0.5	0.75	1	1.25	1.5	1.75	2	2.25	2.5	2.75	3	3.25	3.5	3.75	4	4.25	4.5	4.75	5	5.25	5.5	5.75	6	6.25	6.5	6.75	7	7.25	7.5	7.75	8	8.25	8.5	8.75	9	9.25	9.5	9.75	10	10.25	10.5	10.75	11	11.25	11.5	11.75	12	12.25
Cell 1 FRET Trace	0.0208154	0.0460337	0.0368053	0.00936523	0.0162455	-0.0228741	-0.0253517	-0.0165216	0.00457462	0.0284391	0.0215647	0.0346681	-0.0102509	-0.0380235	-0.02083	0.0189945	0.00788718	0.0190579	0.0282739	0.0409088	0.0364021	0.257543	0.479191	0.479863	0.45027	0.424847	0.454747	0.405373	0.303747	0.108453	0.0145725	0.00526864	0.0381862	0.0816271	0.0585701	0.0586802	0.0355275	0.0364718	0.0602392	0.0354343	0.0690835	0.103548	0.156965	0.168662	0.123523	0.0530825	0.0672767	0.0607025	0.0941164
Cell 2 FRET Trace	-0.0301337	-0.00635803	-0.0274226	0.00900918	-0.0103932	0.00156499	-0.0221438	-0.00453786	0.0109589	0.00293498	-0.0118933	0.00383061	0.0243088	-0.00460065	-0.00835031	0.00931165	0.00856204	-0.00611118	-0.00791078	-0.0231094	0.0639242	0.26178	0.428839	0.448407	0.457914	0.444191	0.284757	0.0893356	0.0416811	0.0188522	0.039244	0.0235015	0.0307734	0.0930934	0.0903458	0.0527694	0.0394555	0.0020162	0.0835842	0.0642079	0.091258	0.0750419	0.0865739	0.0942842	0.0528777	0.0628874	0.0690376	0.0467141	0.0218632
Cell 3 FRET Trace	-0.0117014	-0.00828973	-0.0114974	-0.00641391	-0.0047775	-0.0104595	0.0280132	0.00263602	0.0316021	0.00882582	0.00939415	-0.0399059	-0.00993785	-0.0108625	-0.00674821	-0.01221	-0.0225763	-0.0228008	0.0124711	0.0127402	0.113273	0.344149	0.483601	0.501075	0.465228	0.439278	0.350776	0.221707	0.0289094	0.0164896	0.0739111	0.0724574	0.0913756	0.0829482	0.0889325	0.0639654	0.0581145	0.0514631	0.0230341	0.0360628	0.0475003	0.122784	0.0788865	0.0583185	0.0485463	0.043754	0.0721137	0.116412	0.200653
[truncated: 71 more columns]

## Sheet: 10 uM Cell Traces
Time (min)	0.25	0.5	0.75	1	1.25	1.5	1.75	2	2.25	2.5	2.75	3	3.25	3.5	3.75	4	4.25	4.5	4.75	5	5.25	5.5	5.75	6	6.25	6.5	6.75	7	7.25	7.5	7.75	8	8.25	8.5	8.75	9	9.25	9.5	9.75	10	10.25	10.5	10.75	11	11.25	11.5	11.75	12	12.25
Cell 1 FRET Trace	-0.0464095	-0.00125305	0.0207762	-0.0140651	-0.0559334	-0.0328068	0.0356287	0.0349861	0.0125338	0.021234	-0.0154639	0.0140741	-0.0436744	0.00243396	0.010607	-0.0122054	-0.00466409	-0.0332741	-0.0222158	0.0276502	0.0768166	0.36474	0.410926	0.437434	0.407871	0.373914	0.297692	0.209977	0.10354	0.0711318	0.0544671	0.0437263	0.031107	0.0521186	0.0459501	0.0690931	0.1414	0.146993	0.276196	0.426872	0.439612	0.409944	0.328343	0.228409	0.189747	0.0369573	-0.0120065	0.0127231	-0.0294698
Cell 2 FRET Trace	-0.0029733	-0.0140769	-0.00162582	0.0105109	0.00073031	0.0195733	0.00805798	0.00803103	-0.0070743	-0.011158	-0.0212243	-0.0257441	0.018065	0.0175066	-0.0228552	0.00622463	0.00986699	0.0132117	0.00747437	0.0252334	0.0759507	0.264798	0.413415	0.425878	0.433456	0.466032	0.452792	0.476526	0.470822	0.497699	0.47104	0.479748	0.483611	0.469422	0.429855	0.44167	0.425603	0.424998	0.39116	0.381581	0.32117	0.249844	0.219116	0.23351	0.278665	0.351081	0.373497	0.371319	0.357902
Cell 3 FRET Trace	0.0034358	0.0076406	0.0250384	0.00547231	-0.0138527	-0.0110239	0.00706094	-0.00844971	-0.00266753	0.0152903	-0.00191911	0.0144116	0.0181337	0.0019941	-0.0122043	0.00440284	-0.0111763	0.00191305	0.00550935	-0.00297329	0.149336	0.259613	0.329022	0.439857	0.469188	0.479459	0.501205	0.503335	0.489565	0.455468	0.4098	0.397457	0.315148	0.242249	0.169816	0.134518	0.114559	0.0817961	0.0889326	0.0977702	0.0821158	0.123871	0.127018	0.1361	0.128001	0.107684	0.131863	0.141243	0.126995
[truncated: 71 more columns]

## Sheet: Step Response Cell Traces
Time (min)	0.25	0.5	0.75	1	1.25	1.5	1.75	2	2.25	2.5	2.75	3	3.25	3.5	3.75	4	4.25	4.5	4.75	5	5.25	5.5	5.75	6	6.25	6.5	6.75	7	7.25	7.5	7.75	8	8.25	8.5	8.75	9	9.25	9.5	9.75	10	10.25	10.5	10.75	11	11.25	11.5	11.75	12	12.25
1nM-to-2nM FRET Trace	0.0194663	0.0115405	-0.0020016	0.0141691	0.0165073	0.000508687	-0.0191295	-0.0160613	0.0020534	-0.0020943	-0.0103988	0.049505	-0.0173565	-0.011757	0.00573677	0.010234	0.0183623	-0.0132356	-0.0335121	0.00657324	-0.0291099	-0.0308493	0.0419447	0.17999	0.266735	0.295965	0.295114	0.290234	0.278968	0.203437	0.141808	0.112292	0.0607945	0.0331944	-0.00824055	0.0197038	0.0108203	0.0043693	0.0101014	0.0361485	-0.00170026	-0.00275797	0.0051212	0.0386131	0.008754	0.00570092	-0.0089285	0.0341025	-0.00491397
1nM-to-10nM FRET Trace	0.000958032	-0.0415602	-0.0395196	-0.0262112	-0.0238863	-0.0191637	-0.059194	-0.00386201	-0.0290391	-0.0152205	-0.0446666	-0.039551	-0.0278678	-0.04955	-0.0538341	-0.0222021	-0.0536313	-0.0245566	-0.0208627	-0.0426736	-0.0492847	-0.0230035	0.04645	0.199699	0.211754	0.23715	0.196969	0.193375	0.339354	0.321633	0.218138	0.126009	0.111858	0.0583985	0.0401607	0.0490172	0.0456607	0.0254017	0.0152732	0.0209514	-0.0135982	-0.0174592	0.0328355	0.0267256	0.0408633	0.0149357	0.028224	0.046787	0.0351133
5nM-to-10nM FRET Trace	0.0146154	-0.000506162	-0.00881806	0.0078965	0.00751812	0.0213274	0.0125283	-0.00121334	-0.0194627	-0.0310077	-0.013857	-0.0299802	-0.00446925	-0.0187037	-0.0105145	0.017433	-0.0143899	0.00117322	0.0134929	0.0243358	0.0229262	0.00387624	0.00420896	0.156767	0.226045	0.210281	0.199898	0.225565	0.21061	0.246457	0.234227	0.223603	0.214181	0.21284	0.174396	0.185687	0.147889	0.12439	0.107018	0.0931158	0.0582585	0.0561817	0.058248	0.0550706	0.076432	0.105764	0.119726	0.134283	0.171845
[truncated: 151 more columns]

## Sheet: Small Stimulus Phase Portrait
A (Initial) Nullcline Y Values	2.70833	2.69086	2.67344	2.65608	2.63878	2.62153	2.60433	2.58719	2.5701	2.55307	2.5361	2.51918	2.50231	2.4855	2.46874	2.45204	2.43539	2.4188	2.40226	2.38578	2.36935	2.35297	2.33665	2.32038	2.30416	2.288	2.27189	2.25584	2.23984	2.22389	2.208	2.19216	2.17637	2.16064	2.14496	2.12933	2.11376	2.09824	2.08277	2.06735	2.05199	2.03668	2.02142	2.00621	1.99106	1.97596	1.96091	1.94591	1.93097
A (Final) Nullcline Y Values	3.24253	3.22506	3.20764	3.19028	3.17298	3.15573	3.13853	3.12139	3.1043	3.08727	3.0703	3.05338	3.03651	3.0197	3.00294	2.98624	2.96959	2.953	2.93646	2.91998	2.90355	2.88717	2.87085	2.85458	2.83836	2.8222	2.80609	2.79004	2.77404	2.75809	2.7422	2.72636	2.71057	2.69484	2.67916	2.66353	2.64796	2.63244	2.61697	2.60155	2.58619	2.57088	2.55562	2.54041	2.52526	2.51016	2.49511	2.48011	2.46517
R Nullcline Y Values	-2.6	-2.59333	-2.58667	-2.58	-2.57333	-2.56667	-2.56	-2.55333	-2.54667	-2.54	-2.53333	-2.52667	-2.52	-2.51333	-2.50667	-2.5	-2.49333	-2.48667	-2.48	-2.47333	-2.46667	-2.46	-2.45333	-2.44667	-2.44	-2.43333	-2.42667	-2.42	-2.41333	-2.40667	-2.4	-2.39333	-2.38667	-2.38	-2.37333	-2.36667	-2.36	-2.35333	-2.34667	-2.34	-2.33333	-2.32667	-2.32	-2.31333	-2.30667	-2.3	-2.29333	-2.28667	-2.28
A and R Nullcline X Values	-2.5	-2.49667	-2.49333	-2.49	-2.48667	-2.48333	-2.48	-2.47667	-2.47333	-2.47	-2.46667	-2.46333	-2.46	-2.45667	-2.45333	-2.45	-2.44667	-2.44333	-2.44	-2.43667	-2.43333	-2.43	-2.42667	-2.42333	-2.42	-2.41667	-2.41333	-2.41	-2.40667	-2.40333	-2.4	-2.39667	-2.39333	-2.39	-2.38667	-2.38333	-2.38	-2.37667	-2.37333	-2.37	-2.36667	-2.36333	-2.36	-2.35667	-2.35333	-2.35	-2.34667	-2.34333	-2.34
Solution X Values	-1.34825	-1.42735	-1.50429	-1.49017	-1.48982	-1.52372	-1.51439	-1.59563	-1.55021	-1.54836	-1.53083	-1.48153	-1.43637	-1.43547	-1.39613	-1.38235	-1.36758	-1.25348	-1.32599	-1.34393	-1.20472	-1.27693	-1.38258	-1.39196	-1.50419	-1.45605	-1.39676	-1.46232	-1.37993	-1.42551	-1.40775	-1.45022	-1.41769	-1.49071	-1.36666	-1.36429	-1.44043	-1.37566	-1.37845	-1.2904	-1.20666	-1.24048	-1.20427	-1.30648	-1.27152	-1.22701	-1.25432	-1.38735	-1.44309
Solution Y Values	-0.441	-0.440276	-0.441464	-0.44286	-0.44454	-0.446802	-0.448642	-0.451056	-0.454233	-0.457089	-0.459948	-0.460888	-0.460909	-0.460919	-0.460897	-0.459975	-0.459094	-0.457032	-0.454558	-0.452439	-0.449646	-0.44656	-0.444414	-0.443708	-0.443364	-0.444908	-0.445214	-0.446047	-0.446091	-0.446039	-0.44602	-0.446408	-0.445968	-0.446628	-0.446578	-0.445672	-0.445167	-0.44433	-0.442704	-0.440834	-0.4379	-0.434009	-0.430565	-0.427879	-0.425403	-0.421851	-0.417985	-0.416247	-0.416045
[truncated: 1,452 more columns]

## Sheet: Large Stimulus Phase Portrait
A (Initial) Nullcline Y Values	2.70833	2.69086	2.67344	2.65608	2.63878	2.62153	2.60433	2.58719	2.5701	2.55307	2.5361	2.51918	2.50231	2.4855	2.46874	2.45204	2.43539	2.4188	2.40226	2.38578	2.36935	2.35297	2.33665	2.32038	2.30416	2.288	2.27189	2.25584	2.23984	2.22389	2.208	2.19216	2.17637	2.16064	2.14496	2.12933	2.11376	2.09824	2.08277	2.06735	2.05199	2.03668	2.02142	2.00621	1.99106	1.97596	1.96091	1.94591	1.93097
A (Final) Nullcline Y Values	3.77673	3.75926	3.74184	3.72448	3.70718	3.68993	3.67273	3.65559	3.6385	3.62147	3.6045	3.58758	3.57071	3.5539	3.53714	3.52044	3.50379	3.4872	3.47066	3.45418	3.43775	3.42137	3.40505	3.38878	3.37256	3.3564	3.34029	3.32424	3.30824	3.29229	3.2764	3.26056	3.24477	3.22904	3.21336	3.19773	3.18216	3.16664	3.15117	3.13575	3.12039	3.10508	3.08982	3.07461	3.05946	3.04436	3.02931	3.01431	2.99937
R Nullcline Y Values	-2.6	-2.59333	-2.58667	-2.58	-2.57333	-2.56667	-2.56	-2.55333	-2.54667	-2.54	-2.53333	-2.52667	-2.52	-2.51333	-2.50667	-2.5	-2.49333	-2.48667	-2.48	-2.47333	-2.46667	-2.46	-2.45333	-2.44667	-2.44	-2.43333	-2.42667	-2.42	-2.41333	-2.40667	-2.4	-2.39333	-2.38667	-2.38	-2.37333	-2.36667	-2.36	-2.35333	-2.34667	-2.34	-2.33333	-2.32667	-2.32	-2.31333	-2.30667	-2.3	-2.29333	-2.28667	-2.28
A and R Nullcline X Values	-2.5	-2.49667	-2.49333	-2.49	-2.48667	-2.48333	-2.48	-2.47667	-2.47333	-2.47	-2.46667	-2.46333	-2.46	-2.45667	-2.45333	-2.45	-2.44667	-2.44333	-2.44	-2.43667	-2.43333	-2.43	-2.42667	-2.42333	-2.42	-2.41667	-2.41333	-2.41	-2.40667	-2.40333	-2.4	-2.39667	-2.39333	-2.39	-2.38667	-2.38333	-2.38	-2.37667	-2.37333	-2.37	-2.36667	-2.36333	-2.36	-2.35667	-2.35333	-2.35	-2.34667	-2.34333	-2.34
Solution X Values	-1.42024	-1.38589	-1.32569	-1.4184	-1.50549	-1.51741	-1.47979	-1.54113	-1.55854	-1.58249	-1.49268	-1.52911	-1.52984	-1.46332	-1.46837	-1.48253	-1.40387	-1.31772	-1.20976	-1.34298	-1.39043	-1.38331	-1.30693	-1.43921	-1.31838	-1.30008	-1.35032	-1.26701	-1.27231	-1.31604	-1.264	-1.2041	-1.34372	-1.29691	-1.45238	-1.34568	-1.39158	-1.37688	-1.31361	-1.42355	-1.43447	-1.41634	-1.44729	-1.44224	-1.40683	-1.42297	-1.35696	-1.2978	-1.29754
Solution Y Values	-0.409795	-0.408742	-0.40652	-0.406249	-0.408298	-0.409972	-0.412393	-0.416714	-0.420942	-0.425475	-0.427797	-0.430689	-0.433861	-0.43711	-0.437168	-0.438798	-0.439471	-0.438811	-0.433728	-0.428493	-0.425758	-0.425246	-0.423616	-0.424133	-0.422663	-0.419962	-0.418013	-0.414057	-0.410725	-0.407117	-0.404184	-0.399448	-0.395114	-0.393874	-0.393934	-0.393776	-0.392861	-0.39228	-0.38989	-0.388711	-0.389442	-0.3893	-0.390594	-0.391872	-0.392204	-0.393286	-0.393022	-0.390595	-0.388841
[truncated: 1,452 more columns]

## Sheet: Small Stimulus Model Trace
Model Trace Times	0.00833333	0.0233333	0.0383333	0.0533333	0.0683333	0.0833333	0.0983333	0.113333	0.128333	0.143333	0.158333	0.173333	0.188333	0.203333	0.218333	0.233333	0.248333	0.263333	0.278333	0.293333	0.308333	0.323333	0.338333	0.353333	0.368333	0.383333	0.398333	0.413333	0.428333	0.443333	0.458333	0.473333	0.488333	0.503333	0.518333	0.533333	0.548333	0.563333	0.578333	0.593333	0.608333	0.623333	0.638333	0.653333	0.668333	0.683333	0.698333	0.713333	0.728333
Model Trace Solution	-0.294702	-0.42424	-0.283407	-0.26465	-0.0807403	-0.0447837	0.0224413	-0.00264676	-0.0613151	-0.0134719	-0.192984	-0.188685	-0.177012	-0.177405	-0.326986	-0.280092	-0.323032	-0.281562	-0.366358	-0.307239	-0.339284	-0.258833	-0.265551	-0.274112	-0.254744	-0.283446	-0.0367051	-0.134211	-0.28482	-0.248433	-0.271487	-0.419102	-0.42319	-0.444119	-0.25066	-0.217874	-0.291796	-0.235012	-0.0934889	-0.255418	-0.294178	-0.311282	-0.288475	-0.120522	-0.0896768	-0.0974865	-0.193689	-0.20376	-0.285848
[truncated: 373 more columns]

## Sheet: Large Stimulus Model Trace
Model Trace Times	0.00333333	0.0133333	0.0233333	0.0333333	0.0433333	0.0533333	0.0633333	0.0733333	0.0833333	0.0933333	0.103333	0.113333	0.123333	0.133333	0.143333	0.153333	0.163333	0.173333	0.183333	0.193333	0.203333	0.213333	0.223333	0.233333	0.243333	0.253333	0.263333	0.273333	0.283333	0.293333	0.303333	0.313333	0.323333	0.333333	0.343333	0.353333	0.363333	0.373333	0.383333	0.393333	0.403333	0.413333	0.423333	0.433333	0.443333	0.453333	0.463333	0.473333	0.483333
Model Trace Solution	0.0136624	-0.0995394	-0.142501	-0.0638174	-0.0532959	-0.143426	-0.158996	-0.179716	-0.203664	-0.175362	-0.215597	-0.202017	-0.275008	-0.35726	-0.293284	-0.287268	-0.29769	-0.31329	-0.349483	-0.447052	-0.462763	-0.361616	-0.42756	-0.366049	-0.355558	-0.253742	-0.307082	-0.26594	-0.225058	-0.187591	-0.162437	-0.174685	-0.207508	-0.167767	-0.22846	-0.195304	-0.181436	-0.198851	-0.142031	-0.171103	-0.150098	-0.0999532	-0.133784	-0.165186	-0.127545	-0.193662	-0.115674	-0.169811	-0.0348411
[truncated: 585 more columns]
