# Supplementary material for: From intracellular signaling to population oscillations: bridging size- and time-scales in collective behavior
Source: Mol Syst Biol. 2015 Jan 23;11(1):779. doi: 10.15252/msb.20145352 (PMC4332153; doi:10.15252/msb.20145352)
Supplement: Supplementary file 11 [file msb0011-0779-sd11.xlsx]

## Sheet: Experimental Mean Spikes
1 nM Mean Spike Times	0.25	0.5	0.75	1	1.25	1.5	1.75	2	2.25	2.5	2.75	3	3.25	3.5	3.75	4	4.25	4.5	4.75
1 nM Mean Spike Trace	0.00916667	0.109771	0.257974	0.357473	0.391742	0.406167	0.416077	0.402219	0.321031	0.248837	0.174556	0.118279	0.0810216	0.051301	0.0241763	0.00566508	0.00131321	0.00229259	0
1 nM Mean Spike Errors	0.00739368	0.0185948	0.0309222	0.0301233	0.0226921	0.0172182	0.01756	0.0170428	0.0270738	0.0359287	0.0317321	0.0241426	0.0178851	0.0122046	0.00791176	0.00508664	0.00462896	0.00229259	0
100 nM Mean Spike Times	0.25	0.5	0.75	1	1.25	1.5	1.75	2	2.25	2.5	2.75	3	3.25	3.5	3.75	4	4.25	4.5	4.75	5	5.25	5.5	5.75
100 nM Mean Spike Trace	0.0041096	0.125838	0.270726	0.360614	0.412554	0.418596	0.425539	0.401122	0.394087	0.374548	0.320737	0.277552	0.210898	0.167709	0.131089	0.11613	0.0868023	0.0548488	0.020572	0.0137073	0.00950804	0.0103702	0
100 nM Mean Spike Errors	0.00812413	0.0283668	0.0293767	0.0234593	0.0166596	0.0145761	0.014093	0.024049	0.0189839	0.022725	0.0344402	0.0410039	0.0370161	0.0364566	0.0340142	0.0335929	0.0246665	0.0229297	0.016321	0.0116444	0.00950804	0.0103702	0
10 uM Mean Spike Times	0.25	0.5	0.75	1	1.25	1.5	1.75	2	2.25	2.5	2.75	3	3.25	3.5	3.75	4	4.25	4.5	4.75	5	5.25	5.5	5.75	6	6.25	6.5
10 uM Mean Spike Trace	-0.000704458	0.142467	0.245679	0.337678	0.386363	0.432074	0.4415	0.451883	0.435781	0.38834	0.343406	0.305871	0.253812	0.22589	0.192389	0.160002	0.130966	0.122892	0.125318	0.09265	0.0775696	0.0703542	0.0419636	0.0245118	0.0199197	0
10 uM Mean Spike Errors	0.00710942	0.0342099	0.0408308	0.0319711	0.0307675	0.0331231	0.0225231	0.0170299	0.0279846	0.0386803	0.0456938	0.0478858	0.0511346	0.0495617	0.0457892	0.0438569	0.0376957	0.0407593	0.0405545	0.0393904	0.0366245	0.0358667	0.0303664	0.0226042	0.0199197	0

## Sheet: Experimental Spikes and Osc
Spike Width nM cAMP	1	10	100	1000	10000
Spike Width Time	3.54688	3.82143	4.19643	4.4375	4.97727
Spike Width Error	0.158474	0.182377	0.161931	0.174788	0.318831
Oscillations nM cAMP	100	1000	10000
Oscillations Time	4.57143	3.679	3.44166
Oscillations Error	0.31579	0.404799	0.503303

## Sheet: Model Spikes and Osc
Spike Width nM cAMP	1	2.15443	4.64159	10	21.5443	46.4159	100	215.443	464.159	1000	2154.43	4641.59	10000
Spike Width Time	1	1.023	1.05	1.073	1.096	1.123	1.146	1.164	1.186	1.209	1.236	1.259	1.282
Oscillations nM cAMP	100	215.443	464.159	1000	2154.43	4641.59	10000
Oscillations Time	1	0.78	0.635	0.537	0.468	0.438	0.407
