# Supplementary material for: From intracellular signaling to population oscillations: bridging size- and time-scales in collective behavior
Source: Mol Syst Biol. 2015 Jan 23;11(1):779. doi: 10.15252/msb.20145352 (PMC4332153; doi:10.15252/msb.20145352)
Supplement: Supplementary file 12 [file msb0011-0779-sd12.xlsx]

## Sheet: 1 nM Ramp Data
Ramp Input (nM cAMP)	0	0	0	0	0	0	0	0	0	0	0	0	0	0	0	0	0	0	0	0	0	0	0	0	0	0	0	0	0	0	0	0	0	0	0	0	0	0	0	0	0	0	0	0	0	0	0	0	0
Ramp Input (min Time)	0.1	0.2	0.3	0.4	0.5	0.6	0.7	0.8	0.9	1	1.1	1.2	1.3	1.4	1.5	1.6	1.7	1.8	1.9	2	2.1	2.2	2.3	2.4	2.5	2.6	2.7	2.8	2.9	3	3.1	3.2	3.3	3.4	3.5	3.6	3.7	3.8	3.9	4	4.1	4.2	4.3	4.4	4.5	4.6	4.7	4.8	4.9
Model Trace Times	0.000333333	0.0203333	0.0403333	0.0603333	0.0803333	0.100333	0.120333	0.140333	0.160333	0.180333	0.200333	0.220333	0.240333	0.260333	0.280333	0.300333	0.320333	0.340333	0.360333	0.380333	0.400333	0.420333	0.440333	0.460333	0.480333	0.500333	0.520333	0.540333	0.560333	0.580333	0.600333	0.620333	0.640333	0.660333	0.680333	0.700333	0.720333	0.740333	0.760333	0.780333	0.800333	0.820333	0.840333	0.860333	0.880333	0.900333	0.920333	0.940333	0.960333
Model Trace Solution	-0.472	-0.362514	-0.482907	-0.38638	-0.245289	-0.37655	-0.36649	-0.355394	-0.298819	-0.270672	-0.127339	-0.19342	-0.295793	-0.278033	-0.262858	-0.0914521	-0.102638	0.0507438	-0.21924	-0.209722	-0.243272	-0.242039	-0.264529	-0.170342	-0.236284	-0.218385	-0.151715	-0.148534	-0.141509	-0.159013	-0.149906	-0.151124	-0.0318045	-0.0617955	-0.0742457	-0.282238	-0.377409	-0.391554	-0.28081	-0.286006	-0.231476	-0.197522	-0.19413	-0.0868681	-0.0968842	-0.086442	-0.298923	-0.356229	-0.192411
Cell Trace Time (min)	0.25	0.5	0.75	1	1.25	1.5	1.75	2	2.25	2.5	2.75	3	3.25	3.5	3.75	4	4.25	4.5	4.75	5	5.25	5.5	5.75	6	6.25	6.5	6.75	7	7.25	7.5	7.75	8	8.25	8.5	8.75	9	9.25	9.5	9.75	10	10.25	10.5	10.75	11	11.25	11.5	11.75	12	12.25
Cell 1 FRET Trace	0.0404308	-0.00589298	0.0182166	-0.0074412	0.0220486	0.0107115	0.0111734	0.020525	0.0184459	-0.00561177	0.00277528	-0.0186224	-0.0346157	0.0225587	-0.0257906	-0.0142511	0.0277614	-0.0151936	0.043708	0.0177196	-0.0230386	0.00472662	0.0242713	-0.0216529	-0.0239283	0.0264276	0.0166624	-0.0134317	0.0267462	-0.0107255	0.0223986	-0.00449649	-0.00353759	-0.0138928	0.010726	-0.0307661	-0.00629817	0.00760646	-0.0257109	-0.00149468	0.0281303	0.0361642	0.0491085	0.131828	0.232231	0.350418	0.421572	0.442468	0.476277
Cell 2 FRET Trace	-0.0124605	-0.00827459	0.00841015	0.0162439	-0.00803747	-0.0292787	0.0071543	-0.00276428	0.0204324	0.0505376	0.0255004	0.0484892	0.046772	0.00992515	0.0159879	0.0237083	-0.0189102	-0.0122073	-0.0235475	-0.0130882	0.0179504	-0.00829208	-0.0124158	-0.0187709	-0.0319377	-0.049718	-0.0135403	-0.0127578	0.00574628	-0.000170774	-0.00113565	-0.00648637	-0.00674496	-0.0209515	-0.00423575	-0.0180774	-0.0201313	-0.0150331	0.0218599	0.0240074	-0.000148436	-0.0110712	-0.0078593	0.063763	0.208688	0.297525	0.342381	0.386715	0.386075
Cell 3 FRET Trace	0.0562391	0.0392474	0.0401399	0.0527677	0.00531657	0.0267233	0.031664	0.0280099	0.0196882	0.0133287	0.0225388	0.0186826	-0.00134046	0.0213683	0.0273113	0.00190652	-0.0114693	0.00356751	0.0432466	-0.0320008	0.0664731	-0.00197083	-0.00918138	0.00300071	-0.0281859	0.0143284	0.0105839	-0.00452911	-0.00522697	0.015908	-0.0625141	0.0323819	-0.000227822	-0.00778532	-0.0122354	-0.0197172	-0.0462868	-0.0347629	-0.0420634	-0.0228266	-0.0309227	-0.0256533	0.0122881	0.121484	0.266845	0.348856	0.38935	0.410094	0.374716
[truncated: 951 more columns]

## Sheet: 300 nM Ramp Data
Ramp Input (nM cAMP)	0	0	0	0	0	0	0	0	0	0	0	0	0	0	0	0	0	0	0	0	0	0	0	0	0	0	0	0	0	0	0	0	0	0	0	0	0	0	0	0	0	0	0	0	0	0	0	0	0
Ramp Input (min Time)	0.1	0.2	0.3	0.4	0.5	0.6	0.7	0.8	0.9	1	1.1	1.2	1.3	1.4	1.5	1.6	1.7	1.8	1.9	2	2.1	2.2	2.3	2.4	2.5	2.6	2.7	2.8	2.9	3	3.1	3.2	3.3	3.4	3.5	3.6	3.7	3.8	3.9	4	4.1	4.2	4.3	4.4	4.5	4.6	4.7	4.8	4.9
Model Trace 1 Times	0.000375	0.030375	0.060375	0.090375	0.120375	0.150375	0.180375	0.210375	0.240375	0.270375	0.300375	0.330375	0.360375	0.390375	0.420375	0.450375	0.480375	0.510375	0.540375	0.570375	0.600375	0.630375	0.660375	0.690375	0.720375	0.750375	0.780375	0.810375	0.840375	0.870375	0.900375	0.930375	0.960375	0.990375	1.02038	1.05038	1.08038	1.11037	1.14037	1.17037	1.20037	1.23037	1.26038	1.29038	1.32038	1.35038	1.38037	1.41037	1.44037
Model Trace 1 Solution	-0.472	-0.403362	-0.354175	-0.371111	-0.379126	-0.34465	-0.0466577	-0.118961	-0.0596118	-0.232176	-0.336427	-0.292599	-0.146397	-0.101767	-0.156004	-0.252739	-0.287132	-0.249681	-0.308442	-0.126755	-0.170763	-0.126377	-0.200641	-0.253735	-0.312995	-0.361848	-0.232683	-0.15682	-0.266246	-0.281497	-0.186295	-0.146833	-0.294064	-0.204153	-0.245636	-0.229498	-0.0980767	-0.202826	-0.230204	-0.239394	-0.195851	-0.28901	-0.0166131	0.509223	0.92327	2.09417	3.19111	3.09275	3.14732
Model Trace 2 Times	0.00075	0.03075	0.06075	0.09075	0.12075	0.15075	0.18075	0.21075	0.24075	0.27075	0.30075	0.33075	0.36075	0.39075	0.42075	0.45075	0.48075	0.51075	0.54075	0.57075	0.60075	0.63075	0.66075	0.69075	0.72075	0.75075	0.78075	0.81075	0.84075	0.87075	0.90075	0.93075	0.96075	0.99075	1.02075	1.05075	1.08075	1.11075	1.14075	1.17075	1.20075	1.23075	1.26075	1.29075	1.32075	1.35075	1.38075	1.41075	1.44075
Model Trace 2 Solution	-0.472	-0.405754	-0.466675	-0.429446	-0.341458	-0.418415	-0.39265	-0.270759	-0.315492	-0.396156	-0.467573	-0.248906	-0.333651	-0.40413	-0.449346	-0.425902	-0.259065	-0.170727	-0.250212	-0.35082	-0.316474	-0.292136	-0.328221	-0.309118	-0.346214	-0.0731679	-0.0276183	-0.030026	-0.0359651	-0.0613869	0.0644688	0.036068	-0.0048222	-0.0995279	-0.195867	-0.168261	-0.237584	-0.118355	0.150143	0.183756	-0.0549631	-0.0594171	0.151398	0.395022	0.858276	1.23906	1.8914	2.59493	3.04754
Cell Trace Time (min)	0.25	0.5	0.75	1	1.25	1.5	1.75	2	2.25	2.5	2.75	3	3.25	3.5	3.75	4	4.25	4.5	4.75	5	5.25	5.5	5.75	6	6.25	6.5	6.75	7	7.25	7.5	7.75	8	8.25	8.5	8.75	9	9.25	9.5	9.75	10	10.25	10.5	10.75	11	11.25	11.5	11.75	12	12.25
Cell 1 FRET Trace	0.00760641	-0.0173763	-0.00958612	0.000501999	-0.0395806	-0.00664333	-8.72254e-06	0.0301937	-0.00239693	0.0242908	-0.00037897	0.0149904	0.0102509	0.000603059	0.00895515	0.00187243	-0.0182611	-0.0129669	-0.0366607	0.00646278	0.00611197	0.0138938	0.00875447	0.180864	0.266596	0.335167	0.399464	0.398788	0.429696	0.420664	0.434382	0.4286	0.410304	0.396068	0.347135	0.318502	0.276346	0.235797	0.287521	0.233495	0.176851	0.197971	0.183052	0.17859	0.14572	0.16247	0.12241	0.127433	0.0803059
Cell 2 FRET Trace	-0.0100659	-0.022538	0.0167211	-0.00706632	0.0329651	0.0253657	0.00289993	0.0278269	-0.0236997	-0.0149796	-0.0225445	-0.0208356	-0.0122427	-0.0183819	-0.0116108	0.0188652	-0.0150515	0.0306855	0.0252941	0.00934654	-0.011335	0.00761244	0.0143782	0.202755	0.222665	0.264855	0.284954	0.299557	0.332443	0.355821	0.359985	0.322442	0.313657	0.268575	0.26998	0.28569	0.249303	0.223207	0.232751	0.196655	0.245678	0.242984	0.214673	0.147871	0.136848	0.134288	0.103832	0.0493205	0.0718828
Cell 3 FRET Trace	-0.0128195	0.00135594	-0.01432	0.0192139	0.005387	0.0241019	-0.0107522	0.0271689	-0.00444011	0.0242688	0.0624381	0.0168684	0.00928215	-0.0137054	-0.0233567	0.0171947	0.0141971	0.0230577	0.00160592	0.00662404	0.012348	0.0223634	0.208528	0.105788	0.24133	0.277026	0.34645	0.334954	0.395506	0.397091	0.39313	0.439137	0.436237	0.438707	0.403333	0.400087	0.404876	0.400369	0.352308	0.328306	0.289632	0.253831	0.202358	0.147497	0.100818	0.0777701	0.00941885	0.0418229	0.0181435
[truncated: 1,101 more columns]

## Sheet: 1 nM Phase Portrait
A (Initial) Nullcline Y Values	2.70833	2.69086	2.67344	2.65608	2.63878	2.62153	2.60433	2.58719	2.5701	2.55307	2.5361	2.51918	2.50231	2.4855	2.46874	2.45204	2.43539	2.4188	2.40226	2.38578	2.36935	2.35297	2.33665	2.32038	2.30416	2.288	2.27189	2.25584	2.23984	2.22389	2.208	2.19216	2.17637	2.16064	2.14496	2.12933	2.11376	2.09824	2.08277	2.06735	2.05199	2.03668	2.02142	2.00621	1.99106	1.97596	1.96091	1.94591	1.93097
A (Final) Nullcline Y Values	3.24254	3.22507	3.20765	3.19029	3.17298	3.15573	3.13854	3.1214	3.10431	3.08728	3.0703	3.05338	3.03652	3.01971	3.00295	2.98625	2.9696	2.95301	2.93647	2.91998	2.90355	2.88717	2.87085	2.85458	2.83837	2.82221	2.8061	2.79005	2.77405	2.7581	2.74221	2.72637	2.71058	2.69485	2.67916	2.66354	2.64796	2.63244	2.61697	2.60156	2.58619	2.57088	2.55562	2.54042	2.52526	2.51016	2.49511	2.48012	2.46517
R Nullcline Y Values	-2.6	-2.59333	-2.58667	-2.58	-2.57333	-2.56667	-2.56	-2.55333	-2.54667	-2.54	-2.53333	-2.52667	-2.52	-2.51333	-2.50667	-2.5	-2.49333	-2.48667	-2.48	-2.47333	-2.46667	-2.46	-2.45333	-2.44667	-2.44	-2.43333	-2.42667	-2.42	-2.41333	-2.40667	-2.4	-2.39333	-2.38667	-2.38	-2.37333	-2.36667	-2.36	-2.35333	-2.34667	-2.34	-2.33333	-2.32667	-2.32	-2.31333	-2.30667	-2.3	-2.29333	-2.28667	-2.28
A and R Nullcline X Values	-2.5	-2.49667	-2.49333	-2.49	-2.48667	-2.48333	-2.48	-2.47667	-2.47333	-2.47	-2.46667	-2.46333	-2.46	-2.45667	-2.45333	-2.45	-2.44667	-2.44333	-2.44	-2.43667	-2.43333	-2.43	-2.42667	-2.42333	-2.42	-2.41667	-2.41333	-2.41	-2.40667	-2.40333	-2.4	-2.39667	-2.39333	-2.39	-2.38667	-2.38333	-2.38	-2.37667	-2.37333	-2.37	-2.36667	-2.36333	-2.36	-2.35667	-2.35333	-2.35	-2.34667	-2.34333	-2.34
Solution X Values	-1.38918	-1.41466	-1.46481	-1.28052	-1.27289	-1.3658	-1.3773	-1.37315	-1.39987	-1.52303	-1.61789	-1.5689	-1.57477	-1.50447	-1.56039	-1.58077	-1.59472	-1.52764	-1.37103	-1.34266	-1.40611	-1.41256	-1.38822	-1.37886	-1.29435	-1.38636	-1.30398	-1.34688	-1.38054	-1.41318	-1.26535	-1.41677	-1.40213	-1.5202	-1.40777	-1.3832	-1.35744	-1.40437	-1.48976	-1.27242	-1.27159	-1.11827	-1.12556	-1.22749	-1.33294	-1.37867	-1.38777	-1.40155	-1.55403
Solution Y Values	-0.460994	-0.458715	-0.457215	-0.456363	-0.451355	-0.448369	-0.448218	-0.44765	-0.448013	-0.448957	-0.453679	-0.458865	-0.462881	-0.467248	-0.470247	-0.474773	-0.479554	-0.483392	-0.483708	-0.481593	-0.479972	-0.478232	-0.477103	-0.475405	-0.47329	-0.470606	-0.46736	-0.464056	-0.462486	-0.462746	-0.459293	-0.455766	-0.455674	-0.456267	-0.456991	-0.456795	-0.456204	-0.454026	-0.45349	-0.45225	-0.448453	-0.441558	-0.433285	-0.425708	-0.421339	-0.418851	-0.419802	-0.420106	-0.422443
[truncated: 1,452 more columns]

## Sheet: 300 nM Phase Portrait
A (Initial) Nullcline Y Values	2.70833	2.69086	2.67344	2.65608	2.63878	2.62153	2.60433	2.58719	2.5701	2.55307	2.5361	2.51918	2.50231	2.4855	2.46874	2.45204	2.43539	2.4188	2.40226	2.38578	2.36935	2.35297	2.33665	2.32038	2.30416	2.288	2.27189	2.25584	2.23984	2.22389	2.208	2.19216	2.17637	2.16064	2.14496	2.12933	2.11376	2.09824	2.08277	2.06735	2.05199	2.03668	2.02142	2.00621	1.99106	1.97596	1.96091	1.94591	1.93097
A (Final) Nullcline Y Values	3.57374	3.55626	3.53885	3.52149	3.50418	3.48693	3.46973	3.45259	3.43551	3.41848	3.4015	3.38458	3.36772	3.3509	3.33415	3.31745	3.3008	3.2842	3.26766	3.25118	3.23475	3.21837	3.20205	3.18578	3.16957	3.15341	3.1373	3.12124	3.10524	3.0893	3.0734	3.05756	3.04178	3.02604	3.01036	2.99474	2.97916	2.96364	2.94817	2.93275	2.91739	2.90208	2.88682	2.87162	2.85646	2.84136	2.82631	2.81132	2.79637
R Nullcline Y Values	-2.6	-2.59333	-2.58667	-2.58	-2.57333	-2.56667	-2.56	-2.55333	-2.54667	-2.54	-2.53333	-2.52667	-2.52	-2.51333	-2.50667	-2.5	-2.49333	-2.48667	-2.48	-2.47333	-2.46667	-2.46	-2.45333	-2.44667	-2.44	-2.43333	-2.42667	-2.42	-2.41333	-2.40667	-2.4	-2.39333	-2.38667	-2.38	-2.37333	-2.36667	-2.36	-2.35333	-2.34667	-2.34	-2.33333	-2.32667	-2.32	-2.31333	-2.30667	-2.3	-2.29333	-2.28667	-2.28
A and R Nullcline X Values	-2.5	-2.49667	-2.49333	-2.49	-2.48667	-2.48333	-2.48	-2.47667	-2.47333	-2.47	-2.46667	-2.46333	-2.46	-2.45667	-2.45333	-2.45	-2.44667	-2.44333	-2.44	-2.43667	-2.43333	-2.43	-2.42667	-2.42333	-2.42	-2.41667	-2.41333	-2.41	-2.40667	-2.40333	-2.4	-2.39667	-2.39333	-2.39	-2.38667	-2.38333	-2.38	-2.37667	-2.37333	-2.37	-2.36667	-2.36333	-2.36	-2.35667	-2.35333	-2.35	-2.34667	-2.34333	-2.34
Solution X Values	-1.33728	-1.45422	-1.55987	-1.44622	-1.49118	-1.49601	-1.54921	-1.54184	-1.46608	-1.42568	-1.52826	-1.44669	-1.47209	-1.46337	-1.51625	-1.51887	-1.45792	-1.39176	-1.47945	-1.40438	-1.3777	-1.44608	-1.51605	-1.66471	-1.663	-1.62658	-1.54082	-1.44086	-1.44343	-1.44418	-1.33199	-1.21527	-1.38998	-1.3336	-1.38667	-1.53111	-1.39317	-1.41331	-1.31092	-1.2459	-1.32014	-1.37241	-1.22449	-1.37777	-1.27059	-1.36481	-1.21524	-1.23685	-1.04937
Solution Y Values	-0.439514	-0.436571	-0.442429	-0.449939	-0.451634	-0.454714	-0.457339	-0.460268	-0.465355	-0.466842	-0.466076	-0.470381	-0.472247	-0.474014	-0.475109	-0.476336	-0.478791	-0.47694	-0.478046	-0.474558	-0.472948	-0.472067	-0.4737	-0.479589	-0.488827	-0.497923	-0.506212	-0.508548	-0.505842	-0.506356	-0.506411	-0.497021	-0.488449	-0.485697	-0.48091	-0.482802	-0.484795	-0.483414	-0.477059	-0.466423	-0.459321	-0.454634	-0.448378	-0.44135	-0.433858	-0.428121	-0.421944	-0.413211	-0.399328
[truncated: 1,452 more columns]
