# Supplementary material for: From intracellular signaling to population oscillations: bridging size- and time-scales in collective behavior
Source: Mol Syst Biol. 2015 Jan 23;11(1):779. doi: 10.15252/msb.20145352 (PMC4332153; doi:10.15252/msb.20145352)
Supplement: Supplementary file 13 [file msb0011-0779-sd13.xlsx]

## Sheet: 1 min Experimental Pulses
Time (min)	0.25	0.5	0.75	1	1.25	1.5	1.75	2	2.25	2.5	2.75	3	3.25	3.5	3.75	4	4.25	4.5	4.75	5	5.25	5.5	5.75	6	6.25	6.5	6.75	7	7.25	7.5	7.75	8	8.25	8.5	8.75	9	9.25	9.5	9.75	10	10.25	10.5	10.75	11	11.25	11.5	11.75	12	12.25
Cell 1 FRET Trace	-0.0158965	-0.006683	-0.0180535	-0.0396401	0.00979932	0.0146967	0.0118251	0.00681205	0.0033755	-0.00800698	-0.0313241	0.0268072	0.0145861	0.000916345	0.0258599	-0.0060839	-0.00191509	-0.0343236	-0.013739	0.00684421	0.0127867	-0.00295988	0.00461808	-0.0061756	0.0952661	0.189879	0.328327	0.410151	0.42836	0.442817	0.43107	0.365085	0.225749	0.103379	0.0442636	0.0190742	0.0110118	0.0240542	0.0132968	0.0300962	0.0124266	0.023071	0.00796374	-0.0137897	0.015054	0.0273402	0.0311632	0.0262892	0.148882
Cell 2 FRET Trace	-0.0154487	-0.0187798	-0.0259317	-0.00259285	-0.0012835	0.0138331	0.0152766	0.0026905	-0.000637917	-0.00836891	-0.012139	-0.0342787	0.0193851	0.0203598	0.0177535	0.00849566	0.00172616	0.0270407	-0.00271793	0.00808172	-0.0214179	-0.0155968	0.00672454	0.07093	0.263991	0.435446	0.439624	0.445076	0.444548	0.448086	0.452541	0.330781	0.134261	0.0122007	-0.011158	-0.00843473	0.0254277	-0.0343523	0.00284063	-0.0123214	-0.00467515	-0.00555969	-0.0228609	-0.0111582	0.031448	-0.00126146	0.0244843	0.125001	0.398635
Cell 3 FRET Trace	0.00760572	-0.00223315	-0.0349206	0.0331529	0.00151213	-0.0152081	-0.00520783	0.00535087	0.00634096	-0.00931455	-0.00489611	0.00409307	-0.00298384	0.0217955	0.00334696	-0.0343868	-0.00298133	0.00576551	0.0081867	0.0473257	0.0353197	0.0193364	0.0324609	0.0556292	0.210577	0.410242	0.469126	0.452552	0.47787	0.430776	0.334946	0.211898	0.0960647	0.0575467	0.0253846	0.0314113	0.0149893	0.0795963	0.0426525	0.00817455	0.00380993	0.0391681	0.0430055	0.0292596	0.0374676	0.0331717	0.0453452	0.0800953	0.287166
[truncated: 184 more columns]

## Sheet: 5 min Experimental Pulses
Time (min)	0.25	0.5	0.75	1	1.25	1.5	1.75	2	2.25	2.5	2.75	3	3.25	3.5	3.75	4	4.25	4.5	4.75	5	5.25	5.5	5.75	6	6.25	6.5	6.75	7	7.25	7.5	7.75	8	8.25	8.5	8.75	9	9.25	9.5	9.75	10	10.25	10.5	10.75	11	11.25	11.5	11.75	12	12.25
Cell 1 FRET Trace	-0.0318022	0.00804105	-0.00596935	0.0118873	0.0205995	-0.00420124	0.021796	-0.0140768	0.0231125	-0.0020026	0.0236511	-0.00746053	0.0406518	0.00643564	0.0313384	0.012224	-0.0016065	0.00591572	-0.017227	0.0403776	0.0371994	0.0418647	8.01818e-05	0.14914	0.313729	0.415859	0.459372	0.465554	0.488381	0.456789	0.335612	0.221352	0.140064	0.0685631	0.0577182	0.0841386	0.0887066	0.0436101	0.0610714	0.0759542	0.0963177	0.119666	0.0968768	0.11061	0.115203	0.0539843	0.092083	0.235602	0.338245
Cell 2 FRET Trace	0.0209127	0.0274791	0.0225537	-0.0135685	-0.0166642	-0.0205992	-0.0476497	-0.0217814	0.0164807	-0.0350752	-0.025146	-0.0470466	-0.0521029	-0.0406665	-0.015325	-0.0545039	-0.0552855	-0.0141192	-0.0279269	-0.00660726	-0.0138329	0.000882429	-0.0181709	0.0127894	0.141998	0.284449	0.340377	0.36239	0.419254	0.414341	0.397032	0.360216	0.315075	0.253639	0.193784	0.132345	0.156753	0.0765347	0.09802	0.0727032	0.0495594	0.0788738	0.0537248	0.0322413	-0.0131896	0.0638835	0.0457867	0.133719	0.202532
Cell 3 FRET Trace	0.0135591	0.0295386	0.0542057	0.00906686	0.0649334	0.0505166	0.0548076	0.0313683	0.0392407	0.0122668	0.00629283	-0.00859069	-0.00789609	-0.03023	-0.0116842	-0.0424119	-0.0295443	-0.0295828	-0.000929702	-0.0653429	-0.0536794	-0.0628212	-0.0343935	0.028034	0.254401	0.297972	0.271258	0.251898	0.276367	0.261793	0.192548	0.0554884	0.0429285	0.0181118	-0.0163036	-0.0295386	0.0379482	0.0793489	0.103459	0.097941	0.116382	0.0924634	0.101131	-0.00910798	0.0137751	-0.000346499	0.0565631	0.133309	0.0959582
[truncated: 184 more columns]

## Sheet: Experiment Entrainment Quality
Peak Width (min)	1	2	3	4	5
Period (min)	3	4	5	6
Entrainment Quality	0	0	0	0.397946
	0	0	0.598312	0.840067
	0	0.325025	0.639795	0.921241
	0.383431	0.656762	0.935852	0.831989
	0.744189	0.87467	0.880671	0.914424

## Sheet: Model Entrainment Quality
Peak Width (T)	0.3	0.4	0.6	0.7	0.9	1	1.1	1.3	1.4
Period (T)	0.9	1	1.1	1.3	1.4	1.6	1.7
Entrainment Quality	NaN	NaN	NaN	NaN	NaN	0.502392	0.853836
	NaN	NaN	NaN	NaN	0.469294	0.847391	0.936593
	NaN	NaN	NaN	0.427199	0.824721	0.935794	0.954812
	NaN	NaN	0.328609	0.69071	0.911048	0.951007	0.957609
	NaN	0.239893	0.527464	0.807055	0.931538	0.954145	0.956812
	0.236186	0.471343	0.581044	0.847904	0.93385	0.946961	0.951744
	0.35668	0.516771	0.536517	0.82005	0.916118	0.935557	0.936288
	0.739397	0.669238	0.668321	0.839338	0.897816	0.911261	0.91277
	0.842629	0.813433	0.893864	0.934502	0.94991	0.947658	0.949877
