# Supplementary material for: From intracellular signaling to population oscillations: bridging size- and time-scales in collective behavior
Source: Mol Syst Biol. 2015 Jan 23;11(1):779. doi: 10.15252/msb.20145352 (PMC4332153; doi:10.15252/msb.20145352)
Supplement: Supplementary file 14 [file msb0011-0779-sd14.xlsx]

## Sheet: Simulated Population Firing
J	0	0.0512821	0.102564	0.153846	0.205128	0.25641	0.307692	0.358974	0.410256	0.461538	0.512821	0.564103	0.615385	0.666667	0.717949	0.769231	0.820513	0.871795	0.923077	0.974359
log10(rho)	-5.5122	-5.39024	-5.26829	-5.14634	-5.02439	-4.90244	-4.78049	-4.65854	-4.53659	-4.41463	-4.29268	-4.17073	-4.04878	-3.92683	-3.80488	-3.68293	-3.56098	-3.43902	-3.31707	-3.19512	-3.07317
Population Firing Rate	0.6	0.6	0.5925	0.5925	0.5925	0.5925	0.585	0.585	0.585	0.585	0.5775	0.585	0.585	0.585	0.585	0.585	0.585	0.5775	0.5775	0.5775
	0.6	0.6	0.6	0.5925	0.585	0.585	0.585	0.585	0.585	0.585	0.585	0.585	0.585	0.5775	0.5775	0.57	0.57	0.57	0.57	0.57
	0.585	0.585	0.5925	0.5925	0.585	0.585	0.585	0.585	0.585	0.57	0.57	0.57	0.57	0.57	0.57	0.5625	0.5625	0.5625	0.5625	0.5625
	0.57	0.57	0.5775	0.57	0.5775	0.57	0.57	0.57	0.57	0.5625	0.555	0.5625	0.555	0.5475	0.5475	0.5475	0.54	0.54	0.54	0.5325
	0.54	0.5475	0.555	0.555	0.555	0.555	0.5625	0.5475	0.5475	0.5475	0.5475	0.54	0.5475	0.5325	0.5325	0.5325	0.5325	0.5325	0.5325	0.5325
	0.4575	0.525	0.525	0.5475	0.5475	0.5475	0.5475	0.54	0.54	0.54	0.5325	0.5325	0.5325	0.5325	0.5325	0.5325	0.525	0.525	0.525	0.525
	0	0.3	0.5175	0.5175	0.5325	0.54	0.54	0.5325	0.525	0.525	0.525	0.525	0.525	0.525	0.51	0.51	0.51	0.51	0.51	0.51
	0	0.0075	0.285	0.51	0.5175	0.5175	0.525	0.525	0.5175	0.5175	0.5175	0.51	0.5025	0.51	0.5025	0.495	0.4875	0.4875	0.48	0.4725
	0	0	0	0.4875	0.5025	0.495	0.5025	0.5025	0.51	0.5025	0.495	0.4875	0.48	0.48	0.4725	0.4725	0.4575	0.4575	0.45	0.4425
	0	0	0.015	0.2925	0.465	0.48	0.48	0.4725	0.4725	0.4725	0.465	0.4575	0.45	0.45	0.45	0.42	0.4125	0.405	0.405	0.405
	0	0	0	0.345	0.435	0.465	0.465	0.465	0.465	0.45	0.45	0.42	0.405	0.39	0.3825	0.3825	0.3825	0.3675	0.345	0.345
	0	0	0	0.27	0.42	0.435	0.4275	0.435	0.4125	0.405	0.39	0.3825	0.375	0.36	0.3525	0.36	0.345	0.345	0.3375	0.33
	0	0	0	0.165	0.39	0.3975	0.405	0.39	0.39	0.3825	0.3525	0.3525	0.3375	0.3375	0.3375	0.33	0.3225	0.3225	0.315	0.3075
	0	0	0	0	0.36	0.36	0.36	0.3525	0.3375	0.33	0.33	0.33	0.33	0.3075	0.3075	0.3	0.3	0.3	0.2925	0.285
	0	0	0	0.0075	0.285	0.3375	0.33	0.33	0.33	0.3225	0.3075	0.3075	0.3	0.2925	0.2775	0.2775	0.27	0.2325	0.225	0.21
	0	0	0	0.0675	0.285	0.315	0.315	0.315	0.2925	0.2925	0.2775	0.2775	0.255	0.225	0.2175	0.2025	0.195	0.195	0.1875	0.1875
	0	0	0	0.1275	0.2475	0.27	0.27	0.255	0.2475	0.255	0.225	0.21	0.195	0.195	0.1875	0.18	0.1725	0.165	0.165	0.165
	0	0	0	0.075	0.24	0.2475	0.2475	0.21	0.21	0.1875	0.18	0.1725	0.165	0.15	0.15	0.15	0.1425	0.135	0.12	0.12
	0	0	0.0075	0.165	0.1575	0.1875	0.18	0.15	0.1425	0.1275	0.1275	0.1275	0.1275	0.1275	0.105	0.0975	0.0975	0.0975	0.09	0.075
	0	0	0	0.09	0.0825	0.0675	0.075	0.0675	0.0675	0.0825	0.0825	0.075	0.06	0.0375	0.0375	0.0225	0.015	0.0225	0.015	0.015
	0	0	0	0.0375	0.0525	0.03	0.0225	0.015	0.015	0.0225	0.015	0.0075	0.0075	0	0	0	0	0.0075	0.0075	0.0075

## Sheet: Experimental Population Firing
Flow Rate (mL/min)	0	1	2	4	6	8	10	15	16	20
Cell Density (ML)	0.5	0.25	0.125	0.0625	0.03125	0.015625	0.0078125
cAMP Pulses/min	0.12966	0.17119	0.152778	0.171016	0.132986	0.149074	0.144444	0.177171	0.16272	0.178571
	0.0654344	0.131937	0.131658	0.156811	0.147619	0.162799	0.147368	0.171821	0.11875	0.1
	0.0754167	0.152597	0.138704	0.161497	0.183333	0.157143	0.132374	0.139815	0.117989	0.103125
	0.0572368	0.164138	0.13287	0.165909	0.126667	0.166827	0.0862222	0.0657895	0.0475845	0.0555556
	0.0190476	0.103693	0.122424	0.100198	0.106683	0.0915924	0.0341228	0.0421053	0.0318182	0
	0.0142857	0.0264286	0.0315789	0.0499383	0.0380952	0.00625	0.0105263	0	0	0
	0	0.02375	0.0222222	0.0505952	0	0	0	0	0	0

## Sheet: Simulated Firing Ratio Data
J	0.307692	0.410256	0.512821	0.615385	0.717949	0.820513	0.923077	1.02564
log10(rho/J)	-5.48812	-5.36617	-5.24421	-5.12226	-5.00031	-4.87836	-4.75641	-4.63446	-4.51251	-4.39056	-4.2686	-4.14665	-4.0247	-3.90275	-3.7808	-3.65885	-3.5369	-3.41495	-3.29299	-3.17104	-3.04909	-2.92714	-2.80519	-2.68324	-2.56129	-2.43934	-2.31738	-2.19543	-2.07348	-1.95153	-1.82958	-1.70763	-1.58568	-1.46373	-1.34178	-1.21982	-1.09787	-0.975922	-0.85397	-0.732019	-0.610068	-0.488117
	-5.61306	-5.4911	-5.36915	-5.2472	-5.12525	-5.0033	-4.88135	-4.7594	-4.63745	-4.51549	-4.39354	-4.27159	-4.14964	-4.02769	-3.90574	-3.78379	-3.66184	-3.53988	-3.41793	-3.29598	-3.17403	-3.05208	-2.93013	-2.80818	-2.68623	-2.56427	-2.44232	-2.32037	-2.19842	-2.07647	-1.95452	-1.83257	-1.71062	-1.58867	-1.46671	-1.34476	-1.22281	-1.10086	-0.978909	-0.856958	-0.735007	-0.613055
	-5.70997	-5.58801	-5.46606	-5.34411	-5.22216	-5.10021	-4.97826	-4.85631	-4.73436	-4.6124	-4.49045	-4.3685	-4.24655	-4.1246	-4.00265	-3.8807	-3.75875	-3.63679	-3.51484	-3.39289	-3.27094	-3.14899	-3.02704	-2.90509	-2.78314	-2.66118	-2.53923	-2.41728	-2.29533	-2.17338	-2.05143	-1.92948	-1.80753	-1.68558	-1.56362	-1.44167	-1.31972	-1.19777	-1.07582	-0.953868	-0.831917	-0.709965
	-5.78915	-5.6672	-5.54524	-5.42329	-5.30134	-5.17939	-5.05744	-4.93549	-4.81354	-4.69159	-4.56963	-4.44768	-4.32573	-4.20378	-4.08183	-3.95988	-3.83793	-3.71598	-3.59402	-3.47207	-3.35012	-3.22817	-3.10622	-2.98427	-2.86232	-2.74037	-2.61841	-2.49646	-2.37451	-2.25256	-2.13061	-2.00866	-1.88671	-1.76476	-1.64281	-1.52085	-1.3989	-1.27695	-1.155	-1.03305	-0.911098	-0.789147
	-5.85609	-5.73414	-5.61219	-5.49024	-5.36829	-5.24634	-5.12439	-5.00243	-4.88048	-4.75853	-4.63658	-4.51463	-4.39268	-4.27073	-4.14878	-4.02683	-3.90487	-3.78292	-3.66097	-3.53902	-3.41707	-3.29512	-3.17317	-3.05122	-2.92926	-2.80731	-2.68536	-2.56341	-2.44146	-2.31951	-2.19756	-2.07561	-1.95365	-1.8317	-1.70975	-1.5878	-1.46585	-1.3439	-1.22195	-1.1	-0.978045	-0.856093
	-5.91409	-5.79213	-5.67018	-5.54823	-5.42628	-5.30433	-5.18238	-5.06043	-4.93848	-4.81652	-4.69457	-4.57262	-4.45067	-4.32872	-4.20677	-4.08482	-3.96287	-3.84091	-3.71896	-3.59701	-3.47506	-3.35311	-3.23116	-3.10921	-2.98726	-2.8653	-2.74335	-2.6214	-2.49945	-2.3775	-2.25555	-2.1336	-2.01165	-1.8897	-1.76774	-1.64579	-1.52384	-1.40189	-1.27994	-1.15799	-1.03604	-0.914085
	-5.96524	-5.84329	-5.72134	-5.59938	-5.47743	-5.35548	-5.23353	-5.11158	-4.98963	-4.86768	-4.74573	-4.62377	-4.50182	-4.37987	-4.25792	-4.13597	-4.01402	-3.89207	-3.77012	-3.64816	-3.52621	-3.40426	-3.28231	-3.16036	-3.03841	-2.91646	-2.79451	-2.67255	-2.5506	-2.42865	-2.3067	-2.18475	-2.0628	-1.94085	-1.8189	-1.69695	-1.57499	-1.45304	-1.33109	-1.20914	-1.08719	-0.965238
	-6.011	-5.88904	-5.76709	-5.64514	-5.52319	-5.40124	-5.27929	-5.15734	-5.03539	-4.91343	-4.79148	-4.66953	-4.54758	-4.42563	-4.30368	-4.18173	-4.05978	-3.93782	-3.81587	-3.69392	-3.57197	-3.45002	-3.32807	-3.20612	-3.08417	-2.96221	-2.84026	-2.71831	-2.59636	-2.47441	-2.35246	-2.23051	-2.10856	-1.98661	-1.86465	-1.7427	-1.62075	-1.4988	-1.37685	-1.2549	-1.13295	-1.011
Population Firing Rate	0	0	0	0.0075	0.0225	0.075	0.18	0.2475	0.27	0.315	0.33	0.36	0.405	0.4275	0.465	0.48	0.5025	0.525	0.54	0.5475	0.5625	0.57	0.585	0.585	0.585	0.5925	0.6	0.6075	0.6075	0.615	0.615	0.6225	0.6225	0.6225	0.6225	0.6225	0.6225	0.6225	0.6225	0.63	0.63	0.63
	0	0	0	0	0.015	0.0675	0.1425	0.21	0.2475	0.2925	0.33	0.3375	0.39	0.4125	0.465	0.4725	0.51	0.5175	0.525	0.54	0.5475	0.57	0.585	0.585	0.585	0.5925	0.5925	0.6075	0.6075	0.615	0.615	0.615	0.6225	0.6225	0.6225	0.6225	0.6225	0.6225	0.6225	0.63	0.63	0.63
	0	0	0	0	0.015	0.0825	0.1275	0.18	0.225	0.2775	0.3075	0.33	0.3525	0.39	0.45	0.465	0.495	0.5175	0.525	0.5325	0.5475	0.555	0.57	0.585	0.5775	0.5925	0.6	0.6	0.6075	0.615	0.615	0.615	0.6225	0.6225	0.6225	0.6225	0.6225	0.6225	0.6225	0.6225	0.63	0.63
	0	0	0	0	0.0075	0.06	0.1275	0.165	0.195	0.255	0.3	0.33	0.3375	0.375	0.405	0.45	0.48	0.5025	0.525	0.5325	0.5475	0.555	0.57	0.585	0.585	0.5925	0.5925	0.5925	0.6075	0.6075	0.615	0.615	0.6225	0.6225	0.6225	0.6225	0.6225	0.6225	0.6225	0.6225	0.63	0.63
	0	0	0	0	0	0.0375	0.105	0.15	0.1875	0.2175	0.2775	0.3075	0.3375	0.3525	0.3825	0.45	0.4725	0.5025	0.51	0.5325	0.5325	0.5475	0.57	0.5775	0.585	0.5775	0.5925	0.5925	0.6075	0.6075	0.615	0.615	0.615	0.6225	0.6225	0.6225	0.6225	0.6225	0.6225	0.6225	0.6225	0.63
	0	0	0	0	0	0.015	0.0975	0.1425	0.1725	0.195	0.27	0.3	0.3225	0.345	0.3825	0.4125	0.4575	0.4875	0.51	0.525	0.5325	0.54	0.5625	0.57	0.585	0.5775	0.5925	0.6	0.6075	0.6075	0.615	0.615	0.615	0.6225	0.6225	0.6225	0.6225	0.6225	0.6225	0.6225	0.6225	0.63
	0	0	0	0	0.0075	0.015	0.09	0.12	0.165	0.1875	0.225	0.2925	0.315	0.3375	0.345	0.405	0.45	0.48	0.51	0.525	0.5325	0.54	0.5625	0.57	0.5775	0.585	0.585	0.6	0.5925	0.6075	0.615	0.615	0.615	0.6225	0.6225	0.6225	0.6225	0.6225	0.6225	0.6225	0.6225	0.63
	0	0	0	0	0	0.0075	0.0675	0.1125	0.1575	0.1875	0.2025	0.2775	0.3	0.33	0.345	0.39	0.435	0.4725	0.495	0.5175	0.5325	0.5325	0.5625	0.57	0.57	0.585	0.5775	0.5925	0.5925	0.6075	0.6075	0.615	0.615	0.615	0.6225	0.6225	0.6225	0.6225	0.6225	0.6225	0.6225	0.6225

## Sheet: Experimental Firing Ratio Data
Flow Rate (mL/min)	2	4	6	8	10	15	16	20
log10(Density/Flow Rate)	-2.40824	-2.10721	-1.80618	-1.50515	-1.20412	-0.90309	-0.60206
	-2.70927	-2.40824	-2.10721	-1.80618	-1.50515	-1.20412	-0.90309
	-2.88536	-2.58433	-2.2833	-1.98227	-1.68124	-1.38021	-1.07918
	-3.0103	-2.70927	-2.40824	-2.10721	-1.80618	-1.50515	-1.20412
	-3.10721	-2.80618	-2.50515	-2.20412	-1.90309	-1.60206	-1.30103
	-3.2833	-2.98227	-2.68124	-2.38021	-2.07918	-1.77815	-1.47712
	-3.31133	-3.0103	-2.70927	-2.40824	-2.10721	-1.80618	-1.50515
	-3.40824	-3.10721	-2.80618	-2.50515	-2.20412	-1.90309	-1.60206
cAMP Pulses/min	0.0222222	0.0315789	0.122424	0.13287	0.138704	0.131658	0.152778
	0.0505952	0.0499383	0.100198	0.165909	0.161497	0.156811	0.171016
	0	0.0380952	0.106683	0.126667	0.183333	0.147619	0.132986
	0.00208458	0.00625	0.0915924	0.166827	0.157143	0.162799	0.149074
	0.00279025	0.0105263	0.0341228	0.0862222	0.132374	0.147368	0.144444
	0.00179535	0.00161438	0.0421053	0.0657895	0.139815	0.171821	0.177171
	0.00234929	0.00201616	0.0318182	0.0475845	0.117989	0.11875	0.16272
	0.00116341	0.00175088	0.00137726	0.0555556	0.103125	0.1	0.178571
