# Supplementary material for: From intracellular signaling to population oscillations: bridging size- and time-scales in collective behavior
Source: Mol Syst Biol. 2015 Jan 23;11(1):779. doi: 10.15252/msb.20145352 (PMC4332153; doi:10.15252/msb.20145352)
Supplement: Supplementary file 15 [file msb0011-0779-sd15.xlsx]

## Sheet: Model Single Cell Firing Rates
log(Background cAMP)	-3	-2.85714	-2.71429	-2.57143	-2.42857	-2.28571	-2.14286	-2	-1.85714	-1.71429	-1.57143	-1.42857	-1.28571	-1.14286	-1	-0.857143	-0.714286	-0.571429	-0.428571	-0.285714	-0.142857	0	0.142857	0.285714	0.428571	0.571429	0.714286	0.857143	1	1.14286	1.28571	1.42857	1.57143	1.71429	1.85714	2	2.14286	2.28571	2.42857	2.57143	2.71429	2.85714	3	3.14286	3.28571	3.42857	3.57143	3.71429	3.85714
log(Firing-Induced cAMP)	0	0.0634921	0.126984	0.190476	0.253968	0.31746	0.380952	0.444444	0.507937	0.571429	0.634921	0.698413	0.761905	0.825397	0.888889	0.952381	1.01587	1.07937	1.14286	1.20635	1.26984	1.33333	1.39683	1.46032	1.52381	1.5873	1.65079	1.71429	1.77778	1.84127	1.90476	1.96825	2.03175	2.09524	2.15873	2.22222	2.28571	2.34921	2.4127	2.47619	2.53968	2.60317	2.66667	2.73016	2.79365	2.85714	2.92063	2.98413	3.04762
Point Locations (log(Background cAMP) value)	-0.920819	-0.495493	0.231697	1.20328
Point Locations (log(Firing-Induced cAMP) value)	1.62325	1.62325	1.62325	1.62325
Single Cell Firing Rate	0.015	0.015	0.0375	0.0525	0.105	0.1275	0.1725	0.1875	0.2325	0.3	0.33	0.375	0.4125	0.464775	0.5175	0.53205	0.54645	0.555	0.5925	0.607575	0.62835	0.637425	0.6375	0.652425	0.667425	0.6675	0.69	0.691575	0.70485	0.7122	0.719925	0.726375	0.734625	0.742125	0.749475	0.7566	0.755775	0.762825	0.761625	0.76725	0.772125	0.77955	0.773175	0.777975	0.779175	0.7779	0.782775	0.789	0.7986
	0.015	0.015	0.0375	0.0525	0.105	0.1275	0.1725	0.1875	0.2325	0.3	0.33	0.375	0.4125	0.464775	0.5175	0.53205	0.54645	0.555	0.585	0.607575	0.628425	0.637425	0.6375	0.6525	0.667425	0.6675	0.6822	0.6918	0.705	0.712425	0.7197	0.726525	0.72735	0.74175	0.749175	0.752175	0.755175	0.75495	0.7611	0.76635	0.76935	0.7734	0.776925	0.7719	0.76905	0.77235	0.779625	0.785775	0.79485
	0.015	0.015	0.0375	0.0525	0.105	0.1275	0.1725	0.1875	0.2325	0.3	0.33	0.375	0.4125	0.464775	0.5175	0.53205	0.54645	0.555	0.585	0.607575	0.62835	0.637425	0.644925	0.6525	0.66735	0.6675	0.6822	0.693825	0.704925	0.712425	0.71955	0.72675	0.727125	0.7365	0.741075	0.75105	0.753825	0.753975	0.75855	0.76275	0.767925	0.767775	0.76395	0.7596	0.76005	0.766425	0.776475	0.7845	0.793125
	0.015	0.015	0.0375	0.0525	0.105	0.1275	0.1725	0.1875	0.2325	0.3	0.33	0.375	0.4125	0.464775	0.5175	0.531975	0.54645	0.555	0.585	0.600075	0.63585	0.637425	0.637425	0.652425	0.66735	0.6675	0.68235	0.69435	0.697725	0.712275	0.712125	0.726675	0.726675	0.734025	0.740925	0.747675	0.7524	0.754425	0.756525	0.7548	0.76335	0.759825	0.756975	0.750825	0.75585	0.7656	0.7746	0.782475	0.79365
	0.015	0.015	0.0375	0.0525	0.105	0.1275	0.1725	0.1875	0.2325	0.3	0.33	0.375	0.4125	0.472275	0.5175	0.531975	0.54645	0.555	0.585	0.600075	0.635925	0.637425	0.644925	0.6525	0.66735	0.667425	0.682275	0.69435	0.6978	0.7125	0.7122	0.719325	0.726375	0.733725	0.7398	0.7476	0.751575	0.7533	0.752775	0.7509	0.75195	0.748725	0.748575	0.744375	0.755025	0.76305	0.77265	0.7821	0.79155
	0.015	0.015	0.0375	0.0525	0.105	0.1275	0.1725	0.1875	0.2325	0.299925	0.33	0.375	0.4125	0.472275	0.525	0.531975	0.546525	0.555	0.585	0.607575	0.6285	0.6348	0.644775	0.652275	0.667425	0.667425	0.68235	0.695325	0.690075	0.70455	0.7116	0.718725	0.725775	0.726	0.736725	0.745725	0.749775	0.7446	0.7428	0.74475	0.74565	0.7398	0.735225	0.74355	0.75105	0.75945	0.769875	0.780525	0.789975
	0.015	0.015	0.0375	0.0525	0.105	0.1275	0.1725	0.1875	0.2325	0.299925	0.33	0.375	0.4125	0.472275	0.525	0.531975	0.546525	0.555	0.585	0.607575	0.6285	0.635325	0.63735	0.652425	0.66735	0.667425	0.682275	0.689025	0.690225	0.704475	0.711225	0.718275	0.718125	0.723975	0.735675	0.736575	0.74325	0.738825	0.737325	0.7362	0.73395	0.7332	0.72855	0.73395	0.74595	0.757875	0.768825	0.779775	0.789975
	0.015	0.015	0.0375	0.0525	0.105	0.1275	0.1725	0.1875	0.2325	0.299925	0.33	0.375	0.4125	0.472275	0.525	0.531975	0.546525	0.555	0.585	0.600075	0.628575	0.6354	0.63735	0.652275	0.667275	0.667275	0.68235	0.689625	0.697275	0.703575	0.710925	0.7182	0.717075	0.7233	0.729375	0.734175	0.73485	0.7365	0.728625	0.725025	0.7188	0.72345	0.725625	0.734025	0.74235	0.7542	0.7683	0.779775	0.78885
	0.015	0.015	0.0375	0.0525	0.105	0.1275	0.1725	0.1875	0.2325	0.299925	0.33	0.375	0.4125	0.472275	0.525	0.5319	0.5466	0.555	0.584925	0.59985	0.628725	0.63555	0.637275	0.652275	0.66705	0.6597	0.674625	0.689175	0.6981	0.695775	0.71085	0.716325	0.714525	0.721275	0.720825	0.72945	0.727575	0.7317	0.72	0.714825	0.715125	0.714	0.720975	0.7299	0.741225	0.7542	0.7656	0.777075	0.7884
	0.015	0.015	0.0375	0.0525	0.105	0.1275	0.1725	0.1875	0.2325	0.299925	0.33	0.375	0.4125	0.472275	0.525	0.5319	0.546675	0.555	0.584925	0.607425	0.621225	0.63555	0.637125	0.652275	0.66705	0.659775	0.67455	0.68865	0.6903	0.695625	0.709575	0.71625	0.715125	0.71805	0.715725	0.725025	0.71805	0.71655	0.7098	0.70365	0.69885	0.705375	0.71505	0.7284	0.7395	0.752475	0.763575	0.7767	0.7884
	0.015	0.015	0.0375	0.0525	0.105	0.1275	0.1725	0.1875	0.2325	0.299925	0.33	0.375	0.412425	0.4722	0.525	0.5319	0.546675	0.555	0.58485	0.60735	0.621375	0.6357	0.636975	0.652125	0.66705	0.659625	0.68175	0.688275	0.694875	0.6882	0.7023	0.706425	0.713625	0.711	0.7143	0.71685	0.705525	0.7086	0.69	0.69225	0.6951	0.700575	0.7122	0.725175	0.735825	0.749475	0.764175	0.775725	0.787875
	0.015	0.015	0.0375	0.0525	0.105	0.1275	0.1725	0.1875	0.2325	0.299925	0.33	0.375	0.412425	0.4722	0.532425	0.5319	0.54675	0.555	0.58485	0.599925	0.621375	0.635775	0.629625	0.65205	0.666825	0.6603	0.673875	0.680775	0.6948	0.690975	0.699225	0.703875	0.709575	0.713025	0.7023	0.70485	0.699525	0.6933	0.6792	0.68115	0.68655	0.697875	0.70935	0.723825	0.73335	0.749475	0.763425	0.77445	0.787875
	0.015	0.015	0.0375	0.0525	0.105	0.1275	0.1725	0.1875	0.2325	0.299925	0.33	0.375	0.412425	0.472125	0.5325	0.5319	0.546825	0.555	0.58485	0.599775	0.6213	0.635925	0.635175	0.6519	0.66675	0.66	0.673425	0.6801	0.68805	0.692325	0.696675	0.6999	0.70455	0.7041	0.692325	0.6945	0.68175	0.67545	0.66375	0.6702	0.680025	0.6921	0.707025	0.719625	0.7338	0.74655	0.761775	0.77385	0.78735
	0.015	0.015	0.0375	0.0525	0.105	0.1275	0.1725	0.1875	0.2325	0.299925	0.33	0.375	0.412425	0.47205	0.5325	0.5319	0.546825	0.555	0.584925	0.59235	0.622125	0.6372	0.6354	0.651825	0.666375	0.66525	0.672825	0.679725	0.6852	0.691575	0.693975	0.689025	0.690225	0.691125	0.68595	0.6768	0.664875	0.657075	0.6597	0.666225	0.677625	0.689925	0.7059	0.718725	0.732975	0.745575	0.760725	0.772725	0.78645
	0.015	0.015	0.0375	0.0525	0.105	0.1275	0.1725	0.1875	0.2325	0.299925	0.33	0.375	0.412425	0.4722	0.5325	0.5319	0.546825	0.555075	0.5775	0.599625	0.622275	0.62955	0.635475	0.6519	0.665625	0.66585	0.66495	0.678225	0.68385	0.687825	0.685575	0.68715	0.681825	0.675	0.6735	0.65925	0.649575	0.644775	0.64935	0.661875	0.672975	0.686775	0.702	0.717075	0.73335	0.7449	0.76155	0.7719	0.78645
	0.015	0.015	0.0375	0.0525	0.105	0.1275	0.1725	0.1875	0.2325	0.299925	0.33	0.375	0.412425	0.4722	0.5325	0.5319	0.54675	0.555	0.5775	0.592125	0.62205	0.629325	0.635475	0.6513	0.658575	0.665025	0.663525	0.668475	0.68085	0.678375	0.683775	0.677625	0.676275	0.6666	0.653025	0.64425	0.634575	0.635175	0.6444	0.65085	0.66945	0.683175	0.700575	0.7167	0.732375	0.746175	0.761925	0.7716	0.786225
	0.015	0.015	0.0375	0.0525	0.105	0.1275	0.1725	0.1875	0.2325	0.299925	0.329925	0.375	0.412425	0.472125	0.5325	0.5319	0.546825	0.555	0.577275	0.592125	0.614625	0.62925	0.635475	0.6492	0.6501	0.66495	0.663225	0.669075	0.67725	0.678975	0.6687	0.666375	0.6567	0.654225	0.6222	0.624375	0.622875	0.62745	0.638025	0.64965	0.6669	0.68265	0.699525	0.713625	0.7311	0.745875	0.7614	0.771375	0.7863
	0.015	0.015	0.0375	0.0525	0.105	0.1275	0.1725	0.1875	0.2325	0.299925	0.329925	0.375	0.412425	0.472125	0.5325	0.5319	0.5469	0.554775	0.57735	0.5922	0.61455	0.6294	0.635325	0.63555	0.6483	0.660075	0.66045	0.66255	0.665025	0.666975	0.658725	0.6534	0.64305	0.6342	0.601725	0.6012	0.613275	0.621675	0.633975	0.64695	0.662325	0.678225	0.6972	0.713625	0.7302	0.744975	0.760875	0.77145	0.78585
	0.015	0.015	0.0375	0.0525	0.105	0.1275	0.1725	0.1875	0.2325	0.299925	0.329925	0.375	0.412275	0.464625	0.5325	0.5319	0.5469	0.554775	0.5772	0.591825	0.614625	0.628725	0.63585	0.633825	0.647325	0.6561	0.651525	0.653475	0.65505	0.652725	0.65355	0.63645	0.6204	0.616425	0.59655	0.595125	0.600825	0.614325	0.631125	0.644925	0.65865	0.677175	0.696375	0.712125	0.72945	0.74295	0.76005	0.7707	0.78525
	0.015	0.015	0.0375	0.0525	0.105	0.1275	0.1725	0.1875	0.2325	0.299925	0.329925	0.375	0.41235	0.4647	0.532425	0.5319	0.5469	0.555075	0.57675	0.599025	0.6138	0.6285	0.6351	0.632775	0.64635	0.648975	0.648375	0.6456	0.64365	0.64515	0.634425	0.617325	0.605325	0.581175	0.574275	0.5826	0.598875	0.611475	0.628275	0.64365	0.6573	0.676275	0.695325	0.711525	0.729	0.742725	0.759225	0.771675	0.785475
	0.015	0.015	0.0375	0.0525	0.105	0.1275	0.1725	0.1875	0.2325	0.299925	0.329925	0.375	0.412275	0.4647	0.53235	0.5319	0.546825	0.555225	0.576525	0.5988	0.5988	0.627975	0.633825	0.630825	0.643425	0.640725	0.639975	0.645825	0.632175	0.621375	0.616875	0.6039	0.58095	0.561675	0.563925	0.57735	0.591225	0.6063	0.624225	0.64065	0.655575	0.674475	0.6933	0.710625	0.726975	0.74295	0.75855	0.77115	0.784725
	0.015	0.015	0.0375	0.0525	0.105	0.1275	0.1725	0.1875	0.2325	0.299925	0.329925	0.375	0.4122	0.46455	0.53235	0.53235	0.546675	0.56145	0.576525	0.591225	0.598275	0.626625	0.62415	0.628425	0.632025	0.634275	0.629625	0.627525	0.621	0.604425	0.589275	0.577275	0.54855	0.548475	0.556725	0.56655	0.583725	0.604275	0.622125	0.6369	0.652575	0.672	0.69405	0.711075	0.72855	0.742725	0.75885	0.7716	0.784725
	0.015	0.015	0.0375	0.0525	0.105	0.1275	0.1725	0.1875	0.2325	0.299925	0.329925	0.375	0.412275	0.464625	0.53235	0.53235	0.5391	0.560925	0.5766	0.5907	0.59745	0.61695	0.62265	0.62715	0.6297	0.62835	0.62505	0.61335	0.6009	0.575325	0.57375	0.548775	0.536325	0.535875	0.54765	0.563625	0.579525	0.5985	0.618525	0.635025	0.652875	0.670275	0.69165	0.711	0.726825	0.7422	0.758175	0.770775	0.78435
	0.015	0.015	0.0375	0.0525	0.105	0.1275	0.1725	0.1875	0.2325	0.299925	0.329925	0.375	0.41235	0.464625	0.52455	0.5322	0.539025	0.561075	0.575925	0.5826	0.595875	0.608625	0.619275	0.6147	0.613275	0.619425	0.6075	0.6027	0.578625	0.5547	0.534975	0.5133	0.52245	0.5277	0.54105	0.558975	0.574275	0.596025	0.615975	0.634725	0.6528	0.670275	0.689325	0.709725	0.7269	0.743625	0.758175	0.77055	0.784125
	0.015	0.015	0.0375	0.0525	0.105	0.1275	0.1725	0.1875	0.2325	0.299925	0.329925	0.375	0.41235	0.46455	0.516675	0.5319	0.53865	0.561075	0.56775	0.58215	0.594525	0.599475	0.609225	0.60345	0.599625	0.600225	0.590025	0.572475	0.556275	0.5151	0.509025	0.507	0.506175	0.519225	0.536775	0.5556	0.5697	0.590925	0.612975	0.63315	0.650475	0.668775	0.689175	0.708825	0.72705	0.742875	0.7578	0.7707	0.7848
	0.015	0.015	0.0375	0.0525	0.105	0.1275	0.1725	0.1875	0.2325	0.299925	0.329925	0.367425	0.412275	0.46455	0.516375	0.531825	0.538875	0.553725	0.5667	0.58815	0.59205	0.5874	0.595125	0.595875	0.5898	0.581925	0.574125	0.54615	0.52605	0.50715	0.487875	0.488325	0.501	0.51225	0.529575	0.547725	0.5664	0.58995	0.611475	0.63225	0.6486	0.66945	0.6894	0.70935	0.7266	0.74265	0.75795	0.770475	0.7842
	0.015	0.015	0.0375	0.0525	0.105	0.1275	0.1725	0.1875	0.2325	0.3	0.329925	0.367425	0.412425	0.45705	0.508425	0.531525	0.53805	0.559575	0.567225	0.585375	0.576825	0.582375	0.5901	0.585	0.579825	0.56835	0.55395	0.5232	0.49245	0.47535	0.46905	0.475875	0.488925	0.5067	0.5244	0.545325	0.5646	0.586875	0.610125	0.63225	0.649275	0.668775	0.688725	0.708225	0.726525	0.7431	0.757575	0.770475	0.78435
	0.015	0.015	0.0375	0.0525	0.105	0.1275	0.1725	0.1875	0.2325	0.3	0.329925	0.3675	0.412425	0.4569	0.500475	0.531525	0.537675	0.5586	0.569925	0.580875	0.569475	0.571125	0.572325	0.5742	0.555825	0.54	0.5145	0.486225	0.4689	0.45345	0.4566	0.469425	0.4818	0.5001	0.5214	0.539475	0.562575	0.5856	0.608625	0.631125	0.649275	0.66825	0.68775	0.7077	0.7254	0.742425	0.7578	0.7707	0.7836
	0.015	0.015	0.0375	0.0525	0.105	0.1275	0.1725	0.1875	0.2325	0.3	0.32985	0.3675	0.41205	0.45675	0.499875	0.531075	0.529275	0.5487	0.56175	0.569325	0.56745	0.5562	0.560025	0.554775	0.5349	0.510075	0.49125	0.464325	0.439725	0.4347	0.44295	0.458175	0.4764	0.494025	0.516525	0.537225	0.5607	0.5832	0.60705	0.63	0.648375	0.667875	0.6879	0.707325	0.72495	0.7416	0.757575	0.76995	0.784425
	0.015	0.015	0.0375	0.0525	0.105	0.1275	0.1725	0.1875	0.2325	0.3	0.32985	0.35985	0.412125	0.4491	0.506025	0.530025	0.527925	0.5397	0.556875	0.56235	0.563325	0.552825	0.541275	0.5298	0.510225	0.469275	0.44925	0.43155	0.4185	0.4236	0.4341	0.45105	0.46905	0.4875	0.5124	0.5355	0.557625	0.58335	0.605775	0.630225	0.64725	0.66825	0.686775	0.7068	0.725475	0.742575	0.7575	0.770325	0.78405
	0.015	0.015	0.0375	0.0525	0.105	0.1275	0.1725	0.1875	0.2325	0.299925	0.329775	0.35955	0.412125	0.44895	0.505425	0.527325	0.5253	0.534525	0.5535	0.55755	0.5346	0.52695	0.51585	0.50235	0.4752	0.44295	0.4245	0.403275	0.402975	0.4116	0.429075	0.445275	0.464775	0.4851	0.509925	0.533475	0.55485	0.5811	0.60465	0.627825	0.64695	0.6684	0.6867	0.707175	0.724725	0.7419	0.757425	0.7701	0.7839
	0.015	0.015	0.0375	0.0525	0.105	0.1275	0.1725	0.1875	0.2325	0.299925	0.329625	0.359475	0.411375	0.455775	0.495525	0.51825	0.522075	0.53535	0.5238	0.537225	0.52185	0.505425	0.486075	0.46845	0.438825	0.4143	0.3918	0.38025	0.387675	0.404025	0.418725	0.4398	0.460575	0.48105	0.507	0.53205	0.554625	0.579675	0.603075	0.626775	0.645975	0.667425	0.686175	0.70695	0.7251	0.741675	0.757425	0.769725	0.784125
	0.015	0.015	0.0375	0.0525	0.105	0.1275	0.1725	0.1875	0.2325	0.29985	0.32955	0.359025	0.403275	0.4545	0.499125	0.51015	0.52215	0.524325	0.5151	0.516075	0.50715	0.494775	0.466275	0.44145	0.40515	0.375525	0.368625	0.369075	0.377475	0.39225	0.414675	0.43515	0.45705	0.4776	0.50475	0.52965	0.55215	0.57885	0.602475	0.6261	0.64575	0.666975	0.68685	0.706575	0.724425	0.74175	0.75735	0.76965	0.783825
	0.015	0.015	0.0375	0.0525	0.105	0.1275	0.172425	0.1875	0.23235	0.2997	0.329325	0.358875	0.4026	0.45225	0.47385	0.497625	0.5019	0.508575	0.50505	0.489975	0.48255	0.45855	0.440175	0.398925	0.367125	0.356325	0.35625	0.3615	0.368025	0.3864	0.407325	0.43035	0.452175	0.474	0.50175	0.52875	0.552675	0.578325	0.601725	0.6246	0.6459	0.666375	0.6861	0.705975	0.72435	0.74115	0.757275	0.7695	0.783525
	0.015	0.015	0.0375	0.0525	0.105	0.1275	0.172425	0.1875	0.232275	0.299775	0.328875	0.358425	0.40125	0.449775	0.47565	0.4917	0.490575	0.4959	0.4872	0.47325	0.4512	0.426375	0.3993	0.3612	0.34545	0.337575	0.33285	0.346875	0.36255	0.381	0.4041	0.4293	0.449325	0.4728	0.5004	0.52785	0.5523	0.577725	0.60105	0.62475	0.645	0.665925	0.68685	0.7065	0.7239	0.741525	0.7572	0.769725	0.78345
	0.015	0.015	0.0375	0.0525	0.105	0.1275	0.172425	0.1875	0.2322	0.299475	0.3282	0.357075	0.399975	0.45255	0.469725	0.478425	0.474225	0.475575	0.45585	0.440325	0.402975	0.39225	0.3615	0.3366	0.316575	0.316125	0.323325	0.338325	0.35625	0.376125	0.39945	0.424275	0.447225	0.46995	0.49695	0.5262	0.55125	0.575775	0.600825	0.624225	0.644625	0.6663	0.6873	0.705525	0.7242	0.7413	0.757125	0.769575	0.7836
	0.015	0.015	0.0375	0.0525	0.105	0.1275	0.172425	0.1875	0.231975	0.299175	0.32775	0.348075	0.396525	0.4335	0.4605	0.469725	0.458025	0.448425	0.419925	0.403275	0.3663	0.35055	0.318225	0.3006	0.296625	0.300975	0.314625	0.33075	0.3489	0.372375	0.395625	0.4218	0.443325	0.4686	0.4959	0.525225	0.55035	0.575625	0.60045	0.6249	0.645075	0.666075	0.6864	0.70635	0.72345	0.740925	0.757125	0.7698	0.783525
	0.015	0.015	0.0375	0.0525	0.105	0.127425	0.17235	0.18735	0.231825	0.298575	0.32655	0.344625	0.39315	0.424275	0.440775	0.4536	0.432675	0.41805	0.3966	0.35715	0.3354	0.320625	0.290625	0.27915	0.280125	0.29175	0.30285	0.322275	0.3447	0.367875	0.392625	0.41955	0.44205	0.466275	0.4947	0.524325	0.550125	0.575025	0.60045	0.624825	0.64605	0.6657	0.68565	0.70635	0.723825	0.74085	0.756975	0.76995	0.783225
	0.015	0.015	0.0375	0.0525	0.104925	0.12735	0.172275	0.18705	0.231375	0.2976	0.3243	0.3336	0.385125	0.416025	0.42435	0.42435	0.39705	0.382425	0.338925	0.312525	0.301725	0.271725	0.258225	0.265275	0.27	0.278475	0.294675	0.31455	0.3405	0.362925	0.38865	0.414975	0.4416	0.465075	0.494775	0.524475	0.549975	0.5751	0.599475	0.6246	0.645075	0.6657	0.6861	0.7065	0.723825	0.740625	0.75705	0.769725	0.78315
	0.015	0.015	0.0375	0.0525	0.104925	0.1272	0.17205	0.186675	0.23055	0.29625	0.3129	0.34065	0.3774	0.39735	0.397725	0.398775	0.3684	0.34155	0.2991	0.2808	0.265125	0.248925	0.2442	0.244875	0.254925	0.269325	0.28815	0.308175	0.3348	0.3603	0.38655	0.412125	0.439575	0.463275	0.493275	0.524025	0.549375	0.57465	0.5988	0.624375	0.64485	0.665925	0.6864	0.705825	0.72405	0.740175	0.756825	0.7698	0.78345
	0.015	0.015	0.0375	0.0525	0.10485	0.1272	0.17175	0.185925	0.228525	0.300225	0.308625	0.326025	0.362625	0.371025	0.372225	0.360225	0.338625	0.3	0.27435	0.24915	0.22845	0.22575	0.230925	0.232275	0.245775	0.26295	0.28095	0.30375	0.329175	0.3579	0.38595	0.410475	0.438225	0.462075	0.492675	0.52425	0.548775	0.574125	0.598575	0.6243	0.644775	0.665625	0.686775	0.706425	0.723375	0.7401	0.756825	0.770175	0.7833
	0.015	0.015	0.0375	0.0525	0.1047	0.127275	0.171525	0.185025	0.2262	0.29745	0.3012	0.3063	0.334575	0.339525	0.341775	0.32355	0.290925	0.2586	0.227925	0.2169	0.208875	0.20625	0.21375	0.2229	0.23655	0.2538	0.274575	0.29985	0.3252	0.35475	0.384225	0.409425	0.437325	0.461625	0.4923	0.52395	0.548775	0.573975	0.5991	0.6246	0.64455	0.665775	0.686325	0.70665	0.723975	0.740325	0.75705	0.7701	0.783375
	0.015	0.015	0.0375	0.052425	0.1047	0.127125	0.17025	0.18375	0.224175	0.290625	0.292275	0.28995	0.3204	0.31515	0.313725	0.2787	0.250575	0.2247	0.203475	0.194475	0.187725	0.18705	0.195225	0.210675	0.23055	0.249375	0.270525	0.294825	0.3243	0.35205	0.38145	0.408	0.4362	0.460425	0.49185	0.522825	0.547725	0.57345	0.59865	0.62445	0.6444	0.66585	0.686025	0.70635	0.723825	0.740475	0.7566	0.770325	0.783075
	0.015	0.015	0.0375	0.052425	0.104475	0.126525	0.169275	0.18135	0.22005	0.280725	0.280275	0.27015	0.28425	0.2901	0.26625	0.228375	0.201525	0.19365	0.17025	0.16455	0.166425	0.175275	0.18615	0.2061	0.22245	0.24285	0.265425	0.292125	0.3225	0.35085	0.379425	0.4068	0.435375	0.460875	0.490875	0.5226	0.548175	0.5733	0.598575	0.62385	0.644025	0.6657	0.686175	0.706275	0.723375	0.740475	0.756525	0.7704	0.783225
	0.015	0.015	0.0375	0.052425	0.10395	0.125775	0.166875	0.178275	0.2112	0.26145	0.2631	0.2454	0.244275	0.246375	0.22725	0.199275	0.16185	0.155325	0.1467	0.14865	0.1536	0.1635	0.179475	0.199275	0.2202	0.239625	0.26445	0.290175	0.3192	0.34845	0.3789	0.406275	0.43605	0.4596	0.490575	0.52185	0.54675	0.573075	0.59805	0.624	0.64395	0.665925	0.686325	0.705825	0.72405	0.740175	0.756375	0.770325	0.783225
	0.015	0.015	0.0375	0.0522	0.1035	0.124275	0.164475	0.1731	0.2022	0.24375	0.232425	0.228825	0.209775	0.21315	0.185775	0.16275	0.146325	0.1353	0.131025	0.134775	0.141225	0.155775	0.174975	0.195525	0.215475	0.235875	0.261	0.287625	0.31725	0.34665	0.378075	0.406575	0.4359	0.459375	0.4908	0.52125	0.546975	0.572775	0.5982	0.623625	0.64395	0.66645	0.685875	0.705675	0.72405	0.740325	0.75645	0.77055	0.78285
	0.015	0.015	0.037425	0.051975	0.10275	0.123075	0.160725	0.165525	0.194925	0.2157	0.2127	0.19035	0.177075	0.1725	0.1467	0.128175	0.1221	0.111975	0.1203	0.123675	0.13575	0.15075	0.168675	0.189	0.212625	0.23355	0.25905	0.2865	0.31485	0.345075	0.376875	0.405975	0.434625	0.4584	0.490425	0.521025	0.5469	0.57195	0.598425	0.623325	0.64485	0.66615	0.686025	0.70605	0.72405	0.7404	0.756525	0.770325	0.78345
	0.015	0.015	0.03735	0.051975	0.10095	0.120225	0.15345	0.1551	0.17685	0.193725	0.1833	0.165525	0.160425	0.1338	0.1101	0.107475	0.099675	0.10065	0.107925	0.116175	0.13095	0.147075	0.1638	0.18525	0.209325	0.2298	0.2562	0.284025	0.313575	0.344325	0.37545	0.405075	0.4341	0.45825	0.489825	0.5202	0.54705	0.57165	0.5985	0.623025	0.6447	0.66615	0.68595	0.706125	0.72375	0.740925	0.756525	0.7701	0.7833
	0.014925	0.014925	0.0372	0.05115	0.09915	0.1173	0.142725	0.14115	0.155625	0.16875	0.149325	0.141	0.13305	0.106575	0.091575	0.085125	0.08505	0.0918	0.09855	0.10785	0.12435	0.141075	0.159825	0.1821	0.20685	0.228525	0.2553	0.282825	0.311775	0.342675	0.374475	0.4041	0.433425	0.45795	0.489525	0.520125	0.547575	0.5715	0.598275	0.623025	0.6444	0.6663	0.6861	0.70635	0.723975	0.740775	0.756525	0.7704	0.78345
	0.01485	0.014775	0.03675	0.05055	0.095475	0.110025	0.13215	0.124425	0.12915	0.146925	0.1182	0.109875	0.09315	0.076575	0.0762	0.07305	0.078	0.082425	0.090525	0.102975	0.120975	0.138	0.1572	0.17985	0.204525	0.227325	0.253725	0.281475	0.3099	0.341925	0.3744	0.4038	0.43275	0.45825	0.489375	0.520275	0.54735	0.5721	0.597525	0.622725	0.644175	0.66585	0.685875	0.706275	0.7236	0.740775	0.75645	0.770175	0.783375
	0.014475	0.0147	0.036375	0.049425	0.089175	0.10155	0.115275	0.104025	0.110925	0.1158	0.08535	0.08655	0.075	0.0561	0.063975	0.065325	0.068775	0.076575	0.087525	0.1002	0.116925	0.1359	0.15525	0.17805	0.203325	0.225825	0.252975	0.2799	0.30825	0.340875	0.3744	0.403425	0.43215	0.457875	0.488775	0.52035	0.547575	0.571725	0.5979	0.622725	0.6444	0.666	0.68565	0.70605	0.723975	0.740775	0.756525	0.770325	0.7836
	0.014625	0.0144	0.0354	0.047625	0.08235	0.0915	0.094725	0.079425	0.08385	0.0885	0.06525	0.0612	0.052275	0.045975	0.0534	0.057375	0.063675	0.07365	0.083175	0.098475	0.11475	0.1338	0.1527	0.17595	0.2007	0.2244	0.252375	0.279525	0.308325	0.339675	0.373875	0.403425	0.43185	0.4575	0.489	0.52035	0.54795	0.571575	0.597975	0.62265	0.64455	0.665775	0.68565	0.70635	0.724125	0.740625	0.7566	0.77055	0.783225
	0.007275	0.014325	0.03465	0.044925	0.07545	0.07935	0.075	0.062175	0.05835	0.066525	0.05085	0.044775	0.041325	0.042975	0.046875	0.0528	0.058875	0.06915	0.08055	0.095475	0.1122	0.131925	0.151425	0.173925	0.1995	0.22365	0.251175	0.27795	0.308025	0.339375	0.3732	0.40335	0.43185	0.45705	0.488775	0.52035	0.547875	0.571575	0.59835	0.623325	0.6438	0.66585	0.6855	0.7062	0.723975	0.740775	0.756375	0.77055	0.783375
	0.006975	0.0141	0.03285	0.0423	0.063975	0.062325	0.0549	0.042975	0.041625	0.044625	0.0321	0.033225	0.0333	0.03465	0.041475	0.048225	0.05685	0.0654	0.07785	0.093675	0.1098	0.12945	0.1494	0.171525	0.197925	0.2229	0.250275	0.2778	0.3072	0.3384	0.373125	0.40305	0.4317	0.456825	0.4884	0.5199	0.5478	0.5715	0.598425	0.623175	0.643875	0.66555	0.68565	0.706425	0.723825	0.7407	0.75645	0.770625	0.7833
	0.006075	0.01305	0.029025	0.036975	0.049425	0.0483	0.0375	0.03	0.030375	0.029475	0.0243	0.02505	0.028725	0.030975	0.037125	0.04635	0.054225	0.063375	0.076575	0.092175	0.109125	0.12765	0.14805	0.1704	0.1971	0.222375	0.2493	0.27735	0.306675	0.338175	0.37245	0.402225	0.431325	0.456975	0.4881	0.51975	0.54765	0.57135	0.597975	0.623025	0.6438	0.6654	0.685575	0.706425	0.723825	0.7407	0.756375	0.77055	0.7833
	0.00555	0.011775	0.02475	0.029925	0.036825	0.037275	0.025725	0.018675	0.021225	0.019725	0.0195	0.021375	0.02535	0.0285	0.0354	0.043875	0.05295	0.0624	0.074475	0.089625	0.107925	0.1263	0.1473	0.169125	0.19575	0.221625	0.248325	0.276375	0.30615	0.33795	0.371925	0.402225	0.43125	0.457125	0.4881	0.519675	0.5475	0.571425	0.59835	0.623475	0.643875	0.665475	0.685875	0.7062	0.723825	0.740475	0.756375	0.77055	0.783225
	0.004575	0.0093	0.020475	0.0228	0.02835	0.0252	0.015075	0.010425	0.015825	0.0147	0.01605	0.018525	0.02325	0.0267	0.033075	0.042825	0.05025	0.0612	0.073125	0.08835	0.106725	0.1251	0.145725	0.168525	0.194775	0.220875	0.2484	0.275925	0.30615	0.33735	0.371475	0.402075	0.431475	0.4566	0.488475	0.5196	0.547275	0.571275	0.598125	0.623325	0.6435	0.66525	0.68595	0.706425	0.723825	0.74055	0.7563	0.7704	0.78345
	0.0036	0.00645	0.0144	0.015975	0.020925	0.015375	0.008775	0.007575	0.012075	0.01125	0.01425	0.0171	0.02055	0.0264	0.0327	0.041025	0.0495	0.060225	0.07275	0.086775	0.1056	0.12435	0.14475	0.168075	0.194025	0.22065	0.247725	0.27525	0.305775	0.337575	0.371475	0.401475	0.431325	0.4566	0.4884	0.519675	0.547125	0.5715	0.5982	0.62325	0.643725	0.665325	0.685725	0.7062	0.723225	0.74055	0.75615	0.7704	0.783375
	0.003225	0.005025	0.009525	0.011625	0.011475	0.010425	0.00585	0.00645	0.00975	0.010275	0.0126	0.014775	0.01965	0.025275	0.0315	0.04005	0.047475	0.058575	0.0723	0.08565	0.104475	0.122625	0.144675	0.16785	0.19365	0.220575	0.248025	0.274425	0.30525	0.337425	0.3714	0.401475	0.430875	0.45675	0.4884	0.5199	0.5472	0.571425	0.59835	0.62325	0.64395	0.665175	0.6858	0.7062	0.72315	0.740475	0.75615	0.770325	0.783225
	0.002775	0.002775	0.0063	0.00825	0.00675	0.006075	0.0048	0.0057	0.0081	0.008925	0.01125	0.01395	0.018975	0.02415	0.030975	0.03885	0.046875	0.057975	0.071325	0.0852	0.102975	0.12255	0.14385	0.16725	0.1929	0.219975	0.24825	0.27435	0.30465	0.33735	0.3714	0.401625	0.430425	0.456825	0.488475	0.519975	0.547425	0.57135	0.598425	0.623175	0.6441	0.6651	0.6858	0.7062	0.72345	0.7404	0.756075	0.770325	0.783375
	0.002175	0.002025	0.0054	0.006	0.004125	0.004125	0.0045	0.0042	0.006375	0.007575	0.01035	0.01335	0.017925	0.0234	0.02985	0.038325	0.04635	0.057225	0.0708	0.084375	0.1023	0.12165	0.1431	0.166575	0.192525	0.219525	0.2478	0.27405	0.3045	0.337125	0.371475	0.401625	0.43005	0.456825	0.488325	0.519675	0.547425	0.571275	0.59835	0.62325	0.6441	0.66495	0.685725	0.706275	0.723375	0.740325	0.75585	0.7704	0.783375
	0.00165	0.001725	0.0036	0.00315	0.00315	0.003375	0.003375	0.003825	0.005175	0.0063	0.009225	0.01245	0.01665	0.022875	0.0291	0.03765	0.04635	0.056775	0.070125	0.0837	0.102225	0.1209	0.142725	0.166275	0.192075	0.219225	0.247575	0.274125	0.303825	0.33705	0.371325	0.40155	0.4302	0.4569	0.4881	0.519675	0.5472	0.57135	0.598275	0.62295	0.64395	0.66495	0.685875	0.706425	0.7233	0.7404	0.755925	0.7704	0.783375
	0.001275	0.000975	0.0024	0.002475	0.002475	0.0024	0.002775	0.003225	0.00435	0.006	0.0087	0.0117	0.016125	0.022275	0.027975	0.037575	0.046125	0.056175	0.070125	0.083325	0.101925	0.120375	0.142425	0.1662	0.191625	0.2193	0.24705	0.274125	0.3036	0.3372	0.3711	0.401475	0.429975	0.45705	0.488025	0.5196	0.5472	0.571425	0.598275	0.623175	0.6438	0.665025	0.686175	0.706125	0.723375	0.740475	0.75585	0.7704	0.7833
	0.000675	0.00045	0.00135	0.00195	0.00195	0.0021	0.00255	0.003	0.0042	0.005925	0.008775	0.011625	0.0159	0.0219	0.0276	0.037125	0.04605	0.055725	0.069675	0.08295	0.10125	0.120225	0.1419	0.16605	0.19155	0.219075	0.24705	0.274275	0.303225	0.337275	0.371175	0.4014	0.429825	0.45705	0.4881	0.519675	0.547425	0.571425	0.59835	0.623175	0.643875	0.664725	0.6861	0.70635	0.723525	0.740475	0.756075	0.770475	0.783225
[truncated: 15 more columns]

## Sheet: Model Population Firing Rates
log(Background cAMP)	-3	-2.85714	-2.71429	-2.57143	-2.42857	-2.28571	-2.14286	-2	-1.85714	-1.71429	-1.57143	-1.42857	-1.28571	-1.14286	-1	-0.857143	-0.714286	-0.571429	-0.428571	-0.285714	-0.142857	0	0.142857	0.285714	0.428571	0.571429	0.714286	0.857143	1	1.14286	1.28571	1.42857	1.57143	1.71429	1.85714	2	2.14286	2.28571	2.42857	2.57143	2.71429	2.85714	3	3.14286	3.28571	3.42857	3.57143	3.71429	3.85714
log(Firing-Induced cAMP)	0	0.0634921	0.126984	0.190476	0.253968	0.31746	0.380952	0.444444	0.507937	0.571429	0.634921	0.698413	0.761905	0.825397	0.888889	0.952381	1.01587	1.07937	1.14286	1.20635	1.26984	1.33333	1.39683	1.46032	1.52381	1.5873	1.65079	1.71429	1.77778	1.84127	1.90476	1.96825	2.03175	2.09524	2.15873	2.22222	2.28571	2.34921	2.4127	2.47619	2.53968	2.60317	2.66667	2.73016	2.79365	2.85714	2.92063	2.98413	3.04762
Point Locations (log(Background cAMP) value)	-0.920819	-0.495493	0.231697	1.20328
Point Locations (log(Firing-Induced cAMP) value)	1.62325	1.62325	1.62325	1.62325
Population Firing Rate	0.015	0.015	0.0375	0.0525	0.105	0.1275	0.1725	0.1875	0.2325	0.3	0.33	0.375	0.4125	0.465	0.5175	0.5325	0.5475	0.555	0.5925	0.6075	0.63	0.6375	0.6375	0.6525	0.6675	0.6675	0.69	0.69	0.705	0.7125	0.72	0.7275	0.735	0.7425	0.75	0.7575	0.7575	0.765	0.765	0.7725	0.78	0.7875	0.7875	0.795	0.795	0.195	0.075	0.0075	0
	0.015	0.015	0.0375	0.0525	0.105	0.1275	0.1725	0.1875	0.2325	0.3	0.33	0.375	0.4125	0.465	0.5175	0.5325	0.5475	0.555	0.585	0.6075	0.63	0.6375	0.6375	0.6525	0.6675	0.6675	0.6825	0.69	0.705	0.7125	0.72	0.7275	0.7275	0.7425	0.75	0.7575	0.7575	0.7575	0.765	0.7725	0.78	0.7875	0.795	0.765	0.4575	0.0825	0.015	0	0
	0.015	0.015	0.0375	0.0525	0.105	0.1275	0.1725	0.1875	0.2325	0.3	0.33	0.375	0.4125	0.465	0.5175	0.5325	0.5475	0.555	0.585	0.6075	0.63	0.6375	0.645	0.6525	0.6675	0.6675	0.6825	0.69	0.705	0.7125	0.72	0.7275	0.7275	0.735	0.7425	0.7575	0.7575	0.7575	0.765	0.7725	0.78	0.7875	0.7875	0.555	0.0975	0.0075	0	0.015	0
	0.015	0.015	0.0375	0.0525	0.105	0.1275	0.1725	0.1875	0.2325	0.3	0.33	0.375	0.4125	0.465	0.5175	0.5325	0.5475	0.555	0.585	0.6	0.6375	0.6375	0.6375	0.6525	0.6675	0.6675	0.6825	0.69	0.6975	0.7125	0.7125	0.7275	0.7275	0.735	0.7425	0.75	0.7575	0.7575	0.765	0.765	0.78	0.78	0.705	0.1275	0.015	0	0	0	0
	0.015	0.015	0.0375	0.0525	0.105	0.1275	0.1725	0.1875	0.2325	0.3	0.33	0.375	0.4125	0.4725	0.5175	0.5325	0.5475	0.555	0.585	0.6	0.6375	0.6375	0.645	0.6525	0.6675	0.6675	0.6825	0.69	0.6975	0.7125	0.7125	0.72	0.7275	0.735	0.7425	0.75	0.7575	0.765	0.765	0.765	0.765	0.7275	0.57	0.0375	0.0075	0	0	0	0
	0.015	0.015	0.0375	0.0525	0.105	0.1275	0.1725	0.1875	0.2325	0.3	0.33	0.375	0.4125	0.4725	0.525	0.5325	0.5475	0.555	0.585	0.6075	0.63	0.6375	0.645	0.6525	0.6675	0.6675	0.6825	0.6975	0.69	0.705	0.7125	0.72	0.7275	0.7275	0.7425	0.75	0.7575	0.7575	0.7575	0.765	0.765	0.54	0.1125	0.015	0	0	0	0	0
	0.015	0.015	0.0375	0.0525	0.105	0.1275	0.1725	0.1875	0.2325	0.3	0.33	0.375	0.4125	0.4725	0.525	0.5325	0.5475	0.555	0.585	0.6075	0.63	0.6375	0.6375	0.6525	0.6675	0.6675	0.6825	0.69	0.69	0.705	0.7125	0.72	0.72	0.7275	0.7425	0.7425	0.7575	0.7575	0.7575	0.7575	0.6975	0.3525	0	0	0	0	0	0	0
	0.015	0.015	0.0375	0.0525	0.105	0.1275	0.1725	0.1875	0.2325	0.3	0.33	0.375	0.4125	0.4725	0.525	0.5325	0.5475	0.555	0.585	0.6	0.63	0.6375	0.6375	0.6525	0.6675	0.6675	0.6825	0.69	0.6975	0.705	0.7125	0.72	0.72	0.7275	0.735	0.7425	0.75	0.7575	0.75	0.7425	0.45	0.165	0.0075	0	0	0	0	0	0
	0.015	0.015	0.0375	0.0525	0.105	0.1275	0.1725	0.1875	0.2325	0.3	0.33	0.375	0.4125	0.4725	0.525	0.5325	0.5475	0.555	0.585	0.6	0.63	0.6375	0.6375	0.6525	0.6675	0.66	0.675	0.69	0.6975	0.6975	0.7125	0.72	0.72	0.7275	0.7275	0.7425	0.7425	0.7575	0.7425	0.6	0.3225	0.0225	0	0	0	0	0	0	0
	0.015	0.015	0.0375	0.0525	0.105	0.1275	0.1725	0.1875	0.2325	0.3	0.33	0.375	0.4125	0.4725	0.525	0.5325	0.5475	0.555	0.585	0.6075	0.6225	0.6375	0.6375	0.6525	0.6675	0.66	0.675	0.69	0.69	0.6975	0.7125	0.72	0.7275	0.7275	0.7275	0.7425	0.7425	0.75	0.66	0.33	0.03	0.015	0	0	0	0	0	0	0
	0.015	0.015	0.0375	0.0525	0.105	0.1275	0.1725	0.1875	0.2325	0.3	0.33	0.375	0.4125	0.4725	0.525	0.5325	0.5475	0.555	0.585	0.6075	0.6225	0.6375	0.6375	0.6525	0.6675	0.66	0.6825	0.69	0.6975	0.69	0.705	0.7125	0.72	0.72	0.7275	0.7425	0.7425	0.75	0.36	0.105	0	0	0	0	0	0	0	0	0
	0.015	0.015	0.0375	0.0525	0.105	0.1275	0.1725	0.1875	0.2325	0.3	0.33	0.375	0.4125	0.4725	0.5325	0.5325	0.5475	0.555	0.585	0.6	0.6225	0.6375	0.63	0.6525	0.6675	0.66	0.675	0.6825	0.6975	0.69	0.705	0.7125	0.72	0.7275	0.7275	0.735	0.72	0.6675	0.165	0.015	0	0	0	0	0	0	0	0	0
	0.015	0.015	0.0375	0.0525	0.105	0.1275	0.1725	0.1875	0.2325	0.3	0.33	0.375	0.4125	0.4725	0.5325	0.5325	0.5475	0.555	0.585	0.6	0.6225	0.6375	0.6375	0.6525	0.6675	0.66	0.675	0.6825	0.69	0.6975	0.705	0.7125	0.72	0.7275	0.72	0.7275	0.5925	0.39	0.015	0	0	0	0	0	0	0	0	0	0
	0.015	0.015	0.0375	0.0525	0.105	0.1275	0.1725	0.1875	0.2325	0.3	0.33	0.375	0.4125	0.4725	0.5325	0.5325	0.5475	0.555	0.585	0.5925	0.6225	0.6375	0.6375	0.6525	0.6675	0.6675	0.675	0.6825	0.69	0.6975	0.705	0.705	0.7125	0.72	0.72	0.6975	0.45	0.1275	0	0	0	0	0	0	0	0	0	0	0
	0.015	0.015	0.0375	0.0525	0.105	0.1275	0.1725	0.1875	0.2325	0.3	0.33	0.375	0.4125	0.4725	0.5325	0.5325	0.5475	0.555	0.5775	0.6	0.6225	0.63	0.6375	0.6525	0.6675	0.6675	0.6675	0.6825	0.69	0.6975	0.6975	0.705	0.7125	0.7125	0.7125	0.585	0.1875	0.0075	0	0	0	0	0	0	0	0	0	0	0
	0.015	0.015	0.0375	0.0525	0.105	0.1275	0.1725	0.1875	0.2325	0.3	0.33	0.375	0.4125	0.4725	0.5325	0.5325	0.5475	0.555	0.5775	0.5925	0.6225	0.63	0.6375	0.6525	0.66	0.6675	0.6675	0.675	0.69	0.69	0.705	0.705	0.7125	0.7125	0.6375	0.315	0.0825	0	0	0	0	0	0	0	0	0	0	0	0
	0.015	0.015	0.0375	0.0525	0.105	0.1275	0.1725	0.1875	0.2325	0.3	0.33	0.375	0.4125	0.4725	0.5325	0.5325	0.5475	0.555	0.5775	0.5925	0.615	0.63	0.6375	0.6525	0.6525	0.6675	0.6675	0.675	0.69	0.6975	0.69	0.705	0.7125	0.705	0.285	0.1725	0.03	0	0	0	0	0	0	0	0	0	0	0	0
	0.015	0.015	0.0375	0.0525	0.105	0.1275	0.1725	0.1875	0.2325	0.3	0.33	0.375	0.4125	0.4725	0.5325	0.5325	0.5475	0.555	0.5775	0.5925	0.615	0.63	0.6375	0.6375	0.6525	0.6675	0.6675	0.675	0.6825	0.69	0.69	0.6975	0.6675	0.63	0.1125	0	0	0	0	0	0	0	0	0	0	0	0	0	0
	0.015	0.015	0.0375	0.0525	0.105	0.1275	0.1725	0.1875	0.2325	0.3	0.33	0.375	0.4125	0.465	0.5325	0.5325	0.5475	0.555	0.5775	0.5925	0.615	0.63	0.6375	0.6375	0.6525	0.66	0.66	0.6675	0.6825	0.6825	0.6975	0.69	0.57	0.39	0.03	0.0075	0	0	0	0	0	0	0	0	0	0	0	0	0
	0.015	0.015	0.0375	0.0525	0.105	0.1275	0.1725	0.1875	0.2325	0.3	0.33	0.375	0.4125	0.465	0.5325	0.5325	0.5475	0.555	0.5775	0.6	0.615	0.63	0.6375	0.6375	0.6525	0.66	0.66	0.6675	0.675	0.6825	0.69	0.6225	0.4125	0.0675	0	0	0	0	0	0	0	0	0	0	0	0	0	0	0
	0.015	0.015	0.0375	0.0525	0.105	0.1275	0.1725	0.1875	0.2325	0.3	0.33	0.375	0.4125	0.465	0.5325	0.5325	0.5475	0.555	0.5775	0.6	0.6	0.63	0.6375	0.6375	0.6525	0.6525	0.66	0.675	0.675	0.6675	0.675	0.57	0.18	0.0075	0	0	0	0	0	0	0	0	0	0	0	0	0	0	0
	0.015	0.015	0.0375	0.0525	0.105	0.1275	0.1725	0.1875	0.2325	0.3	0.33	0.375	0.4125	0.465	0.5325	0.5325	0.5475	0.5625	0.5775	0.5925	0.6	0.63	0.63	0.6375	0.645	0.6525	0.6525	0.66	0.6675	0.66	0.4875	0.2925	0.0225	0	0	0	0	0	0	0	0	0	0	0	0	0	0	0	0
	0.015	0.015	0.0375	0.0525	0.105	0.1275	0.1725	0.1875	0.2325	0.3	0.33	0.375	0.4125	0.465	0.5325	0.5325	0.54	0.5625	0.5775	0.5925	0.6	0.6225	0.63	0.6375	0.645	0.6525	0.66	0.66	0.645	0.57	0.4725	0.0825	0	0	0	0	0	0	0	0	0	0	0	0	0	0	0	0	0
	0.015	0.015	0.0375	0.0525	0.105	0.1275	0.1725	0.1875	0.2325	0.3	0.33	0.375	0.4125	0.465	0.525	0.5325	0.54	0.5625	0.5775	0.585	0.6	0.615	0.63	0.63	0.6375	0.6525	0.66	0.66	0.645	0.3975	0.105	0	0	0	0	0	0	0	0	0	0	0	0	0	0	0	0	0	0
	0.015	0.015	0.0375	0.0525	0.105	0.1275	0.1725	0.1875	0.2325	0.3	0.33	0.375	0.4125	0.465	0.5175	0.5325	0.54	0.5625	0.57	0.585	0.6	0.6075	0.6225	0.63	0.63	0.6375	0.6525	0.6075	0.4575	0.1125	0.03	0.0075	0	0	0	0	0	0	0	0	0	0	0	0	0	0	0	0	0
	0.015	0.015	0.0375	0.0525	0.105	0.1275	0.1725	0.1875	0.2325	0.3	0.33	0.3675	0.4125	0.465	0.5175	0.5325	0.54	0.555	0.57	0.5925	0.6	0.6	0.615	0.63	0.63	0.6375	0.6375	0.4575	0.2325	0.0675	0	0	0	0	0	0	0	0	0	0	0	0	0	0	0	0	0	0	0
	0.015	0.015	0.0375	0.0525	0.105	0.1275	0.1725	0.1875	0.2325	0.3	0.33	0.3675	0.4125	0.4575	0.51	0.5325	0.54	0.5625	0.57	0.5925	0.5925	0.6	0.6225	0.63	0.6375	0.6225	0.585	0.3225	0.12	0.015	0	0	0	0	0	0	0	0	0	0	0	0	0	0	0	0	0	0	0
	0.015	0.015	0.0375	0.0525	0.105	0.1275	0.1725	0.1875	0.2325	0.3	0.33	0.3675	0.4125	0.4575	0.5025	0.5325	0.54	0.5625	0.5775	0.5925	0.585	0.6	0.615	0.63	0.615	0.5625	0.4125	0.15	0.015	0	0	0	0	0	0	0	0	0	0	0	0	0	0	0	0	0	0	0	0
	0.015	0.015	0.0375	0.0525	0.105	0.1275	0.1725	0.1875	0.2325	0.3	0.33	0.3675	0.4125	0.4575	0.5025	0.5325	0.5325	0.555	0.57	0.585	0.5925	0.5925	0.6	0.615	0.5925	0.4425	0.2475	0.0525	0	0	0	0	0	0	0	0	0	0	0	0	0	0	0	0	0	0	0	0	0
	0.015	0.015	0.0375	0.0525	0.105	0.1275	0.1725	0.1875	0.2325	0.3	0.33	0.36	0.4125	0.45	0.51	0.5325	0.5325	0.5475	0.57	0.585	0.5925	0.6	0.6075	0.5625	0.4875	0.1875	0.045	0.015	0	0	0	0	0	0	0	0	0	0	0	0	0	0	0	0	0	0	0	0	0
	0.015	0.015	0.0375	0.0525	0.105	0.1275	0.1725	0.1875	0.2325	0.3	0.33	0.36	0.4125	0.45	0.51	0.5325	0.5325	0.5475	0.57	0.585	0.5775	0.585	0.585	0.5025	0.285	0.075	0.0075	0	0	0	0	0	0	0	0	0	0	0	0	0	0	0	0	0	0	0	0	0	0
	0.015	0.015	0.0375	0.0525	0.105	0.1275	0.1725	0.1875	0.2325	0.3	0.33	0.36	0.4125	0.4575	0.5025	0.525	0.5325	0.555	0.555	0.5775	0.5775	0.5625	0.4875	0.3375	0.1125	0.015	0	0	0	0	0	0	0	0	0	0	0	0	0	0	0	0	0	0	0	0	0	0	0
	0.015	0.015	0.0375	0.0525	0.105	0.1275	0.1725	0.1875	0.2325	0.3	0.33	0.36	0.405	0.4575	0.51	0.525	0.54	0.5475	0.555	0.5775	0.585	0.5325	0.3975	0.165	0.0375	0	0	0	0	0	0	0	0	0	0	0	0	0	0	0	0	0	0	0	0	0	0	0	0
	0.015	0.015	0.0375	0.0525	0.105	0.1275	0.1725	0.1875	0.2325	0.3	0.33	0.36	0.405	0.4575	0.4875	0.5175	0.525	0.54	0.5625	0.54	0.48	0.3675	0.2475	0.03	0.0075	0	0	0	0	0	0	0	0	0	0	0	0	0	0	0	0	0	0	0	0	0	0	0	0
	0.015	0.015	0.0375	0.0525	0.105	0.1275	0.1725	0.1875	0.2325	0.3	0.33	0.36	0.405	0.4575	0.4875	0.51	0.525	0.5475	0.5475	0.525	0.435	0.255	0.09	0.0075	0	0	0	0	0	0	0	0	0	0	0	0	0	0	0	0	0	0	0	0	0	0	0	0	0
	0.015	0.015	0.0375	0.0525	0.105	0.1275	0.1725	0.1875	0.2325	0.3	0.33	0.36	0.405	0.465	0.4875	0.51	0.5175	0.5475	0.5025	0.4425	0.195	0.09	0.045	0	0	0	0	0	0	0	0	0	0	0	0	0	0	0	0	0	0	0	0	0	0	0	0	0	0
	0.015	0.015	0.0375	0.0525	0.105	0.1275	0.1725	0.1875	0.2325	0.3	0.33	0.3525	0.405	0.45	0.4875	0.5175	0.5175	0.5175	0.3825	0.2775	0.105	0.045	0	0	0	0	0	0	0	0	0	0	0	0	0	0	0	0	0	0	0	0	0	0	0	0	0	0	0
	0.015	0.015	0.0375	0.0525	0.105	0.1275	0.1725	0.1875	0.2325	0.3	0.33	0.3525	0.405	0.45	0.48	0.51	0.4875	0.42	0.3225	0.0975	0.03	0	0	0	0	0	0	0	0	0	0	0	0	0	0	0	0	0	0	0	0	0	0	0	0	0	0	0	0
	0.015	0.015	0.0375	0.0525	0.105	0.1275	0.1725	0.1875	0.2325	0.3	0.33	0.345	0.405	0.45	0.4725	0.48	0.405	0.2925	0.12	0.015	0.0075	0	0	0	0	0	0	0	0	0	0	0	0	0	0	0	0	0	0	0	0	0	0	0	0	0	0	0	0
	0.015	0.015	0.0375	0.0525	0.105	0.1275	0.1725	0.1875	0.2325	0.3	0.3225	0.36	0.405	0.4425	0.4275	0.4425	0.3375	0.1425	0.045	0.015	0	0	0	0	0	0	0	0	0	0	0	0	0	0	0	0	0	0	0	0	0	0	0	0	0	0	0	0	0
	0.015	0.015	0.0375	0.0525	0.105	0.1275	0.1725	0.1875	0.2325	0.3075	0.3225	0.3525	0.405	0.4125	0.42	0.3375	0.195	0.03	0.015	0	0	0	0	0	0	0	0	0	0	0	0	0	0	0	0	0	0	0	0	0	0	0	0	0	0	0	0	0	0
	0.015	0.015	0.0375	0.0525	0.105	0.1275	0.1725	0.1875	0.2325	0.3075	0.3225	0.3375	0.3825	0.375	0.3375	0.2025	0.0525	0.0225	0	0	0	0	0	0	0	0	0	0	0	0	0	0	0	0	0	0	0	0	0	0	0	0	0	0	0	0	0	0	0
	0.015	0.015	0.0375	0.0525	0.105	0.1275	0.1725	0.1875	0.2325	0.3075	0.3225	0.3375	0.375	0.33	0.21	0.075	0.0075	0	0	0	0	0	0	0	0	0	0	0	0	0	0	0	0	0	0	0	0	0	0	0	0	0	0	0	0	0	0	0	0
	0.015	0.015	0.0375	0.0525	0.105	0.1275	0.1725	0.1875	0.2325	0.3075	0.3225	0.3	0.285	0.195	0.0525	0.015	0	0	0	0	0	0	0	0	0	0	0	0	0	0	0	0	0	0	0	0	0	0	0	0	0	0	0	0	0	0	0	0	0
	0.015	0.015	0.0375	0.0525	0.105	0.1275	0.1725	0.1875	0.2325	0.3	0.315	0.2475	0.195	0.045	0.015	0	0	0	0	0	0	0	0	0	0	0	0	0	0	0	0	0	0	0	0	0	0	0	0	0	0	0	0	0	0	0	0	0	0
	0.015	0.015	0.0375	0.0525	0.105	0.1275	0.1725	0.1875	0.225	0.2925	0.2475	0.1725	0.0675	0.0225	0	0	0	0	0	0	0	0	0	0	0	0	0	0	0	0	0	0	0	0	0	0	0	0	0	0	0	0	0	0	0	0	0	0	0
	0.015	0.015	0.0375	0.0525	0.105	0.1275	0.1725	0.1875	0.2325	0.225	0.18	0.0525	0.0225	0.0075	0	0	0	0	0	0	0	0	0	0	0	0	0	0	0	0	0	0	0	0	0	0	0	0	0	0	0	0	0	0	0	0	0	0	0
	0.015	0.015	0.0375	0.0525	0.105	0.1275	0.1725	0.1875	0.1875	0.165	0.09	0.0225	0.0075	0	0	0	0	0	0	0	0	0	0	0	0	0	0	0	0	0	0	0	0	0	0	0	0	0	0	0	0	0	0	0	0	0	0	0	0
	0.015	0.015	0.0375	0.0525	0.105	0.1275	0.165	0.1575	0.1275	0.075	0.015	0.0075	0	0	0	0	0	0	0	0	0	0	0	0	0	0	0	0	0	0	0	0	0	0	0	0	0	0	0	0	0	0	0	0	0	0	0	0	0
	0.015	0.015	0.0375	0.0525	0.105	0.1275	0.1575	0.0825	0.0825	0.0225	0	0	0	0	0	0	0	0	0	0	0	0	0	0	0	0	0	0	0	0	0	0	0	0	0	0	0	0	0	0	0	0	0	0	0	0	0	0	0
	0.015	0.015	0.0375	0.0525	0.0975	0.1125	0.12	0.0525	0.03	0.0075	0	0	0	0	0	0	0	0	0	0	0	0	0	0	0	0	0	0	0	0	0	0	0	0	0	0	0	0	0	0	0	0	0	0	0	0	0	0	0
	0.015	0.015	0.0375	0.0525	0.0975	0.105	0.045	0.0075	0.0075	0	0	0	0	0	0	0	0	0	0	0	0	0	0	0	0	0	0	0	0	0	0	0	0	0	0	0	0	0	0	0	0	0	0	0	0	0	0	0	0
	0.0075	0.015	0.0375	0.0525	0.09	0.06	0.0225	0	0	0	0	0	0	0	0	0	0	0	0	0	0	0	0	0	0	0	0	0	0	0	0	0	0	0	0	0	0	0	0	0	0	0	0	0	0	0	0	0	0
	0.0075	0.015	0.0375	0.0525	0.0525	0.015	0	0	0	0	0	0	0	0	0	0	0	0	0	0	0	0	0	0	0	0	0	0	0	0	0	0	0	0	0	0	0	0	0	0	0	0	0	0	0	0	0	0	0
	0.0075	0.015	0.0375	0.0375	0	0.0075	0	0	0	0	0	0	0	0	0	0	0	0	0	0	0	0	0	0	0	0	0	0	0	0	0	0	0	0	0	0	0	0	0	0	0	0	0	0	0	0	0	0	0
	0.0075	0.015	0.03	0.015	0	0	0	0	0	0	0	0	0	0	0	0	0	0	0	0	0	0	0	0	0	0	0	0	0	0	0	0	0	0	0	0	0	0	0	0	0	0	0	0	0	0	0	0	0
	0	0.0075	0	0	0	0	0	0	0	0	0	0	0	0	0	0	0	0	0	0	0	0	0	0	0	0	0	0	0	0	0	0	0	0	0	0	0	0	0	0	0	0	0	0	0	0	0	0	0
	0	0	0	0	0	0	0	0	0	0	0	0	0	0	0	0	0	0	0	0	0	0	0	0	0	0	0	0	0	0	0	0	0	0	0	0	0	0	0	0	0	0	0	0	0	0	0	0	0
	0	0	0	0	0	0	0	0	0	0	0	0	0	0	0	0	0	0	0	0	0	0	0	0	0	0	0	0	0	0	0	0	0	0	0	0	0	0	0	0	0	0	0	0	0	0	0	0	0
	0	0	0	0	0	0	0	0	0	0	0	0	0	0	0	0	0	0	0	0	0	0	0	0	0	0	0	0	0	0	0	0	0	0	0	0	0	0	0	0	0	0	0	0	0	0	0	0	0
	0	0	0	0	0	0	0	0	0	0	0	0	0	0	0	0	0	0	0	0	0	0	0	0	0	0	0	0	0	0	0	0	0	0	0	0	0	0	0	0	0	0	0	0	0	0	0	0	0
	0	0	0	0	0	0	0	0	0	0	0	0	0	0	0	0	0	0	0	0	0	0	0	0	0	0	0	0	0	0	0	0	0	0	0	0	0	0	0	0	0	0	0	0	0	0	0	0	0
	0	0	0	0	0	0	0	0	0	0	0	0	0	0	0	0	0	0	0	0	0	0	0	0	0	0	0	0	0	0	0	0	0	0	0	0	0	0	0	0	0	0	0	0	0	0	0	0	0
	0	0	0	0	0	0	0	0	0	0	0	0	0	0	0	0	0	0	0	0	0	0	0	0	0	0	0	0	0	0	0	0	0	0	0	0	0	0	0	0	0	0	0	0	0	0	0	0	0
[truncated: 15 more columns]

## Sheet: Simulated Time Courses
Model Trace Times	0	0.00833333	0.0166667	0.025	0.0333333	0.0416667	0.05	0.0583333	0.0666667	0.075	0.0833333	0.0916667	0.1	0.108333	0.116667	0.125	0.133333	0.141667	0.15	0.158333	0.166667	0.175	0.183333	0.191667	0.2	0.208333	0.216667	0.225	0.233333	0.241667	0.25	0.258333	0.266667	0.275	0.283333	0.291667	0.3	0.308333	0.316667	0.325	0.333333	0.341667	0.35	0.358333	0.366667	0.375	0.383333	0.391667	0.4
No External cAMP Mean Trace	-0.0708011	-0.0673172	-0.0649887	-0.0668093	-0.0683535	-0.0641874	-0.0615293	-0.0596528	-0.0583517	-0.054988	-0.0524641	-0.0482208	-0.0503903	-0.0481031	-0.0494453	-0.04554	-0.0420823	-0.042437	-0.0433416	-0.0402913	-0.0346919	-0.0300799	-0.0297957	-0.0285767	-0.0271678	-0.0252238	-0.030403	-0.0248139	-0.0246186	-0.0226403	-0.020356	-0.0217476	-0.0216426	-0.0209994	-0.0158125	-0.0195375	-0.0213438	-0.0180157	-0.0175941	-0.0156398	-0.0134653	-0.0136754	-0.0139968	-0.0120648	-0.0138448	-0.0112284	-0.00848319	-0.00720386	-0.00705214
No External cAMP Cell Trace 1	-0.0781489	-0.0548178	-0.0599472	-0.0570342	-0.0790524	-0.0832818	-0.0802287	-0.0622212	-0.0764412	-0.0624	-0.0370956	-0.0284219	-0.0144656	-0.0233997	-0.0662138	-0.0498741	-0.067736	-0.0445523	-0.0743568	-0.0440922	-0.0457348	-0.0472656	-0.047784	-0.0641154	-0.0427564	-0.0482486	-0.061157	-0.0454387	-0.036006	-0.0506662	-0.00913618	-0.00815269	-0.0236421	-0.0236922	0.0125268	-0.0220824	-0.0291583	-0.00249961	-0.0240952	-0.00636026	0.0151511	-0.0286276	-0.00754748	0.00128891	-0.00617211	-0.00403491	-0.0141296	0.00919696	0.0040674
No External cAMP Cell Trace 2	-0.115407	-0.151459	-0.152983	-0.172607	-0.13976	-0.137957	-0.121546	-0.137064	-0.118915	-0.0779985	-0.0785707	-0.0814309	-0.0849196	-0.0693045	-0.0592497	-0.04303	-0.0573804	-0.0331429	-0.0365711	-0.0285811	-0.0289055	-0.0268716	-0.046648	-0.0559186	-0.0569099	-0.0465474	-0.0687597	-0.0507493	-0.0739819	-0.0581091	-0.0318259	-0.024207	-0.0729332	-0.0858086	-0.0751906	-0.0414992	-0.0246225	-0.0381707	-0.019729	-0.0107881	-0.0200685	-0.0137642	-0.0114385	-0.0175333	-0.00955516	0.00216586	-0.041589	-0.0286377	-0.0142264
No External cAMP Cell Trace 3	-0.10698	-0.0945833	-0.0801146	-0.0698784	-0.0951839	-0.0808225	-0.0593869	-0.0726401	-0.0688044	-0.0812006	-0.0482261	-0.0095225	-0.0181671	-0.0193729	-0.000762707	0.0214295	-0.0222018	-0.00122009	-0.0323724	-0.0234925	-0.0411567	-0.0294487	-0.0276518	-0.0224307	-0.0211076	-0.00856253	-0.0121561	0.00993285	0.0182776	0.00271418	-0.0227124	-0.0111707	0.0239054	0.00495653	-0.00127716	-0.0161124	-0.0462714	-0.0667739	-0.0676749	-0.0893041	-0.0816742	-0.107005	-0.0570201	-0.0756692	-0.102094	-0.0541926	-0.014951	0.00048165	-0.0410516
Low External cAMP Mean Trace	-0.0708011	-0.0673172	-0.0649887	-0.0668093	-0.0683535	-0.0641874	-0.0615293	-0.0596528	-0.0583517	-0.054988	-0.0524641	-0.0482208	-0.0503903	-0.0481031	-0.0494453	-0.04554	-0.0420823	-0.042437	-0.0433416	-0.0402913	-0.0346919	-0.0300799	-0.0297957	-0.0285767	-0.0271678	-0.0252238	-0.030403	-0.0248139	-0.0246186	-0.0226403	-0.020356	-0.0217476	-0.0216426	-0.0209994	-0.0158125	-0.0195375	-0.0213438	-0.0180157	-0.0175941	-0.0156398	-0.0134653	-0.0136754	-0.0139968	-0.0120648	-0.0138448	-0.0112284	-0.00848319	-0.00720386	-0.00705214
Low External cAMP Cell Trace 1	-0.0781489	-0.0548178	-0.0599472	-0.0570342	-0.0790524	-0.0832818	-0.0802287	-0.0622212	-0.0764412	-0.0624	-0.0370956	-0.0284219	-0.0144656	-0.0233997	-0.0662138	-0.0498741	-0.067736	-0.0445523	-0.0743568	-0.0440922	-0.0457348	-0.0472656	-0.047784	-0.0641154	-0.0427564	-0.0482486	-0.061157	-0.0454387	-0.036006	-0.0506662	-0.00913618	-0.00815269	-0.0236421	-0.0236922	0.0125268	-0.0220824	-0.0291583	-0.00249961	-0.0240952	-0.00636026	0.0151511	-0.0286276	-0.00754748	0.00128891	-0.00617211	-0.00403491	-0.0141296	0.00919696	0.0040674
Low External cAMP Cell Trace 2	-0.115407	-0.151459	-0.152983	-0.172607	-0.13976	-0.137957	-0.121546	-0.137064	-0.118915	-0.0779985	-0.0785707	-0.0814309	-0.0849196	-0.0693045	-0.0592497	-0.04303	-0.0573804	-0.0331429	-0.0365711	-0.0285811	-0.0289055	-0.0268716	-0.046648	-0.0559186	-0.0569099	-0.0465474	-0.0687597	-0.0507493	-0.0739819	-0.0581091	-0.0318259	-0.024207	-0.0729332	-0.0858086	-0.0751906	-0.0414992	-0.0246225	-0.0381707	-0.019729	-0.0107881	-0.0200685	-0.0137642	-0.0114385	-0.0175333	-0.00955516	0.00216586	-0.041589	-0.0286377	-0.0142264
Low External cAMP Cell Trace 3	-0.10698	-0.0945833	-0.0801146	-0.0698784	-0.0951839	-0.0808225	-0.0593869	-0.0726401	-0.0688044	-0.0812006	-0.0482261	-0.0095225	-0.0181671	-0.0193729	-0.000762707	0.0214295	-0.0222018	-0.00122009	-0.0323724	-0.0234925	-0.0411567	-0.0294487	-0.0276518	-0.0224307	-0.0211076	-0.00856253	-0.0121561	0.00993285	0.0182776	0.00271418	-0.0227124	-0.0111707	0.0239054	0.00495653	-0.00127716	-0.0161124	-0.0462714	-0.0667739	-0.0676749	-0.0893041	-0.0816742	-0.107005	-0.0570201	-0.0756692	-0.102094	-0.0541926	-0.014951	0.00048165	-0.0410516
Intermediate External cAMP Mean Trace	-0.0708011	-0.0673172	-0.0649887	-0.0668093	-0.0683535	-0.0641874	-0.0615293	-0.0596528	-0.0583517	-0.054988	-0.0524641	-0.0482208	-0.0503903	-0.0481031	-0.0494453	-0.04554	-0.0420823	-0.042437	-0.0433416	-0.0402913	-0.0346919	-0.0300799	-0.0297957	-0.0285767	-0.0271678	-0.0252238	-0.030403	-0.0248139	-0.0246186	-0.0226403	-0.020356	-0.0217476	-0.0216426	-0.0209994	-0.0158125	-0.0195375	-0.0213438	-0.0180157	-0.0175941	-0.0156398	-0.0134653	-0.0136754	-0.0139968	-0.0120648	-0.0138448	-0.0112284	-0.00848319	-0.00720386	-0.00705214
Intermediate External cAMP Cell Trace 1	-0.0781489	-0.0548178	-0.0599472	-0.0570342	-0.0790524	-0.0832818	-0.0802287	-0.0622212	-0.0764412	-0.0624	-0.0370956	-0.0284219	-0.0144656	-0.0233997	-0.0662138	-0.0498741	-0.067736	-0.0445523	-0.0743568	-0.0440922	-0.0457348	-0.0472656	-0.047784	-0.0641154	-0.0427564	-0.0482486	-0.061157	-0.0454387	-0.036006	-0.0506662	-0.00913618	-0.00815269	-0.0236421	-0.0236922	0.0125268	-0.0220824	-0.0291583	-0.00249961	-0.0240952	-0.00636026	0.0151511	-0.0286276	-0.00754748	0.00128891	-0.00617211	-0.00403491	-0.0141296	0.00919696	0.0040674
Intermediate External cAMP Cell Trace 2	-0.115407	-0.151459	-0.152983	-0.172607	-0.13976	-0.137957	-0.121546	-0.137064	-0.118915	-0.0779985	-0.0785707	-0.0814309	-0.0849196	-0.0693045	-0.0592497	-0.04303	-0.0573804	-0.0331429	-0.0365711	-0.0285811	-0.0289055	-0.0268716	-0.046648	-0.0559186	-0.0569099	-0.0465474	-0.0687597	-0.0507493	-0.0739819	-0.0581091	-0.0318259	-0.024207	-0.0729332	-0.0858086	-0.0751906	-0.0414992	-0.0246225	-0.0381707	-0.019729	-0.0107881	-0.0200685	-0.0137642	-0.0114385	-0.0175333	-0.00955516	0.00216586	-0.041589	-0.0286377	-0.0142264
Intermediate External cAMP Cell Trace 3	-0.10698	-0.0945833	-0.0801146	-0.0698784	-0.0951839	-0.0808225	-0.0593869	-0.0726401	-0.0688044	-0.0812006	-0.0482261	-0.0095225	-0.0181671	-0.0193729	-0.000762707	0.0214295	-0.0222018	-0.00122009	-0.0323724	-0.0234925	-0.0411567	-0.0294487	-0.0276518	-0.0224307	-0.0211076	-0.00856253	-0.0121561	0.00993285	0.0182776	0.00271418	-0.0227124	-0.0111707	0.0239054	0.00495653	-0.00127716	-0.0161124	-0.0462714	-0.0667739	-0.0676749	-0.0893041	-0.0816742	-0.107005	-0.0570201	-0.0756692	-0.102094	-0.0541926	-0.014951	0.00048165	-0.0410516
High External cAMP Mean Trace	-0.0708011	-0.0673172	-0.0649887	-0.0668093	-0.0683535	-0.0641874	-0.0615293	-0.0596528	-0.0583517	-0.054988	-0.0524641	-0.0482208	-0.0503903	-0.0481031	-0.0494453	-0.04554	-0.0420823	-0.042437	-0.0433416	-0.0402913	-0.0346919	-0.0300799	-0.0297957	-0.0285767	-0.0271678	-0.0252238	-0.030403	-0.0248139	-0.0246186	-0.0226403	-0.020356	-0.0217476	-0.0216426	-0.0209994	-0.0158125	-0.0195375	-0.0213438	-0.0180157	-0.0175941	-0.0156398	-0.0134653	-0.0136754	-0.0139968	-0.0120648	-0.0138448	-0.0112284	-0.00848319	-0.00720386	-0.00705214
High External cAMP Cell Trace 1	-0.0781489	-0.0548178	-0.0599472	-0.0570342	-0.0790524	-0.0832818	-0.0802287	-0.0622212	-0.0764412	-0.0624	-0.0370956	-0.0284219	-0.0144656	-0.0233997	-0.0662138	-0.0498741	-0.067736	-0.0445523	-0.0743568	-0.0440922	-0.0457348	-0.0472656	-0.047784	-0.0641154	-0.0427564	-0.0482486	-0.061157	-0.0454387	-0.036006	-0.0506662	-0.00913618	-0.00815269	-0.0236421	-0.0236922	0.0125268	-0.0220824	-0.0291583	-0.00249961	-0.0240952	-0.00636026	0.0151511	-0.0286276	-0.00754748	0.00128891	-0.00617211	-0.00403491	-0.0141296	0.00919696	0.0040674
High External cAMP Cell Trace 2	-0.115407	-0.151459	-0.152983	-0.172607	-0.13976	-0.137957	-0.121546	-0.137064	-0.118915	-0.0779985	-0.0785707	-0.0814309	-0.0849196	-0.0693045	-0.0592497	-0.04303	-0.0573804	-0.0331429	-0.0365711	-0.0285811	-0.0289055	-0.0268716	-0.046648	-0.0559186	-0.0569099	-0.0465474	-0.0687597	-0.0507493	-0.0739819	-0.0581091	-0.0318259	-0.024207	-0.0729332	-0.0858086	-0.0751906	-0.0414992	-0.0246225	-0.0381707	-0.019729	-0.0107881	-0.0200685	-0.0137642	-0.0114385	-0.0175333	-0.00955516	0.00216586	-0.041589	-0.0286377	-0.0142264
High External cAMP Cell Trace 3	-0.10698	-0.0945833	-0.0801146	-0.0698784	-0.0951839	-0.0808225	-0.0593869	-0.0726401	-0.0688044	-0.0812006	-0.0482261	-0.0095225	-0.0181671	-0.0193729	-0.000762707	0.0214295	-0.0222018	-0.00122009	-0.0323724	-0.0234925	-0.0411567	-0.0294487	-0.0276518	-0.0224307	-0.0211076	-0.00856253	-0.0121561	0.00993285	0.0182776	0.00271418	-0.0227124	-0.0111707	0.0239054	0.00495653	-0.00127716	-0.0161124	-0.0462714	-0.0667739	-0.0676749	-0.0893041	-0.0816742	-0.107005	-0.0570201	-0.0756692	-0.102094	-0.0541926	-0.014951	0.00048165	-0.0410516
[truncated: 3,552 more columns]

## Sheet: Experimental Population Firing
nM cAMP Step Size	0	1	2	5	10	20	100
uL/min Flow	10	20	50	100
cAMP Pulses/min	0.116667	0.116667	0.0916667	0.1	0.0666667	0.0166667	0.0166667
	0.125	0.1	0.108333	0.0833333	0.05	0.00833333	0.0166667
	0.125	0.1	0.0944444	0.0166667	0.0166667	0.0166667	0.0166667
	0.116667	0.116667	0.116667	0.0166667	0	0.0166667	0.0166667

## Sheet: Experimental Time Courses
Times (min)	0.25	0.5	0.75	1	1.25	1.5	1.75	2	2.25	2.5	2.75	3	3.25	3.5	3.75	4	4.25	4.5	4.75	5	5.25	5.5	5.75	6	6.25	6.5	6.75	7	7.25	7.5	7.75	8	8.25	8.5	8.75	9	9.25	9.5	9.75	10	10.25	10.5	10.75	11	11.25	11.5	11.75	12	12.25
No External cAMP Mean Trace	0.011509	0.0158441	0.0200773	0.0114288	0.0178428	0.0183073	0.0172705	0.0169139	0.0277554	0.0932327	0.208022	0.306004	0.334986	0.334557	0.315197	0.282855	0.238035	0.184035	0.123479	0.070043	0.0434962	0.0195791	0.0137814	0.000131588	0.0015106	0.0135737	0.0164852	0.0202116	0.0341407	0.0279652	0.0375103	0.0314031	0.0147542	0.00666271	0.00536255	0.00780508	0.00120475	0.00197909	-0.00529721	0.00283393	0.00259616	-0.00091085	0.00524757	0.0067698	0.00191976	-0.00668097	-0.00977903	-0.00768807	-0.00117715
Low External cAMP Mean Trace	0.0275094	0.0149338	0.0130412	0.00469294	0.0020546	0.000409244	-2.15769e-05	-0.00220753	-0.0024861	-0.00381044	0.00228048	0.00132762	0.00278743	-0.00442715	0.00497737	0.00155833	-0.000559431	0.00422902	0.00367969	0.00313306	0.00859568	0.00450511	0.00576618	0.00324778	0.0458593	0.184184	0.353049	0.412396	0.415444	0.395501	0.382542	0.352718	0.312809	0.252961	0.183135	0.119241	0.0701298	0.0403273	0.0303425	0.0188442	0.0172589	0.0184859	0.0135305	0.0214138	0.0142665	0.0146867	0.0227688	0.00155424	0.0195235
Intermediate External cAMP Mean Trace	0.0212954	0.00187817	0.00225935	-0.00214167	0.00998081	0.00525899	0.00366609	0.0135567	0.032636	0.130261	0.270888	0.343981	0.347535	0.340562	0.318957	0.277564	0.236534	0.181643	0.11624	0.0862444	0.053339	0.0312985	0.0237563	0.0121908	0.00598136	0.0097641	0.00334825	0.00563483	-0.00439132	0.00787647	-0.00114919	0.00554196	-0.00468478	-0.00036817	-0.00910774	0.000647953	0.00281765	0.00341383	0.0273354	0.137489	0.300895	0.366695	0.371765	0.3629	0.342975	0.312328	0.283523	0.213524	0.14247
High External cAMP Mean Trace	0.253946	0.200182	0.143881	0.0821218	0.056634	0.0308644	0.0171573	0.00713635	0.000660778	0.0117332	0.00611261	0.00793603	-0.00149862	-0.00191389	0.00735403	-0.00395178	-0.0052059	-0.00353712	0.00148817	-0.000670926	0.00639522	0.0249008	0.0763274	0.142316	0.211582	0.277727	0.32323	0.328327	0.310055	0.27928	0.23855	0.198209	0.147368	0.112729	0.0911765	0.0766059	0.0552864	0.060429	0.05867	0.0556738	0.0594659	0.0624878	0.056821	0.0506563	0.0516162	0.0362452	0.0161267	0.00716444	0.0013806
[truncated: 431 more columns]
