# Supplementary material for: From intracellular signaling to population oscillations: bridging size- and time-scales in collective behavior
Source: Mol Syst Biol. 2015 Jan 23;11(1):779. doi: 10.15252/msb.20145352 (PMC4332153; doi:10.15252/msb.20145352)
Supplement: Supplementary file 16 [file msb0011-0779-sd16.xlsx]

## Sheet: Model Single Cell Firing Rates
log(Background cAMP)	-3	-2.78049	-2.56098	-2.34146	-2.12195	-1.90244	-1.68293	-1.46341	-1.2439	-1.02439	-0.804878	-0.585366	-0.365854	-0.146341	0.0731707	0.292683	0.512195	0.731707	0.95122	1.17073	1.39024	1.60976	1.82927	2.04878	2.26829	2.4878	2.70732	2.92683	3.14634	3.36585	3.58537	3.80488	4.02439	4.2439	4.46341	4.68293	4.90244	5.12195	5.34146	5.56098	5.78049	6
log(Firing-Induced cAMP)	0	0.153846	0.307692	0.461538	0.615385	0.769231	0.923077	1.07692	1.23077	1.38462	1.53846	1.69231	1.84615	2	2.15385	2.30769	2.46154	2.61538	2.76923	2.92308	3.07692	3.23077	3.38462	3.53846	3.69231	3.84615	4	4.15385	4.30769	4.46154	4.61538	4.76923	4.92308	5.07692	5.23077	5.38462	5.53846	5.69231	5.84615	6
Single Cell Firing Rate	0	0	0	0	0	0	0	0	0	0	0	0	0	0	0	0	0	0	0	0	0	0	0	0	0	0	0	0	0	0.6675	0.711975	0.7275	0.7575	0.7725	0.795	0.81	0.8325	0.8475	0.8625	0.87	0.8925	0.9
	0	0	0	0	0	0	0	0	0	0	0	0	0	0	0	0	0	0	0	0	0	0	0	0	0	0	0	0	0	0.675	0.705	0.7425	0.7575	0.78	0.795	0.817425	0.8325	0.8475	0.8625	0.8775	0.888225	0.9
	0	0	0	0	0	0	0	0	0	0	0	0	0	0	0	0	0	0	0	0	0	0	0	0	0	0	0	0	0	0.675	0.7125	0.7425	0.765	0.7875	0.795	0.8175	0.8325	0.855	0.869925	0.877575	0.892575	0.9075
	0	0	0	0	0	0	0	0	0	0	0	0	0	0	0	0	0	0	0	0	0	0	0	0	0	0	0	0	0	0.675	0.72	0.7425	0.765	0.7875	0.8025	0.8175	0.84	0.855	0.87	0.8775	0.9	0.9075
	0	0	0	0	0	0	0	0	0	0	0	0	0	0	0	0	0	0	0	0	0	0	0	0	0	0	0	0	0	0.675	0.71565	0.7425	0.765	0.7875	0.81	0.825	0.842475	0.855	0.870075	0.885	0.892575	0.9075
	0	0	0	0	0	0	0	0	0	0	0	0	0	0	0	0	0	0	0	0	0	0	0	0	0	0	0	0	0	0.6825	0.71625	0.7425	0.765	0.795	0.81	0.832425	0.8475	0.8625	0.87	0.885	0.9	0.907425
	0	0	0	0	0	0	0	0	0	0	0	0	0	0	0	0	0	0	0	0	0	0	0	0	0	0	0	0	0	0.6825	0.7275	0.75	0.7725	0.795	0.8175	0.8325	0.8475	0.860025	0.87735	0.885	0.8925	0.9075
	0	0	0	0	0	0	0	0	0	0	0	0	0	0	0	0	0	0	0	0	0	0	0	0	0	0	0	0	0	0.6825	0.7275	0.75	0.78	0.795	0.8175	0.832575	0.854925	0.8649	0.8775	0.885	0.9	0.91425
	0	0	0	0	0	0	0	0	0	0	0	0	0	0	0	0	0	0	0	0	0	0	0	0	0	0	0	0	0	0.6825	0.7275	0.7575	0.78	0.8025	0.817575	0.839925	0.855	0.87	0.8775	0.8925	0.9	0.9075
	0	0	0	0	0	0	0	0	0	0	0	0	0	0	0	0	0	0	0	0	0	0	0	0	0	0	0	0	0	0.680475	0.729525	0.7575	0.7875	0.8025	0.825	0.84	0.854925	0.8625	0.8775	0.8925	0.8949	0.9132
	0	0	0	0	0	0	0	0	0	0	0	0	0	0	0	0	0	0	0	0	0	0	0	0	0	0	0	0	0	0.68325	0.735	0.7575	0.78	0.8025	0.825	0.84	0.8502	0.87	0.884175	0.8925	0.9	0.90765
	0	0	0	0	0	0	0	0	0	0	0	0	0	0	0	0	0	0	0	0	0	0	0	0	0	0	0	0	0	0.67095	0.735	0.7575	0.7875	0.802575	0.825	0.845625	0.855	0.8631	0.878025	0.889575	0.9	0.9075
	0	0	0	0	0	0	0	0	0	0	0	0	0	0	0	0	0	0	0	0	0	0	0	0	0	0	0	0	0	0.64335	0.74115	0.765	0.787575	0.809925	0.825	0.8475	0.8574	0.864	0.8775	0.890325	0.9	0.9075
	0	0	0	0	0	0	0	0	0	0	0	0	0	0	0	0	0	0	0	0	0	0	0	0	0	0	0	0	0	0.633825	0.73485	0.7725	0.795	0.813525	0.8325	0.846225	0.8604	0.87	0.877575	0.8925	0.9003	0.907725
	0	0	0	0	0	0	0	0	0	0	0	0	0	0	0	0	0	0	0	0	0	0	0	0	0	0	0	0	0	0.57075	0.7347	0.765	0.795	0.81	0.8253	0.8457	0.855225	0.87	0.884925	0.892425	0.90045	0.9081
	0	0	0	0	0	0	0	0	0	0	0	0	0	0	0	0	0	0	0	0	0	0	0	0	0	0	0	0	0	0.5244	0.74205	0.765	0.7875	0.813075	0.8325	0.84	0.855	0.87	0.88395	0.892425	0.900675	0.908325
	0	0	0	0	0	0	0	0	0	0	0	0	0	0	0	0	0	0	0	0	0	0	0	0	0	0	0	0	0	0.5079	0.7452	0.7725	0.795	0.81	0.8325	0.847425	0.855	0.87	0.88185	0.89235	0.900375	0.908775
	0	0	0	0	0	0	0	0	0	0	0	0	0	0	0	0	0	0	0	0	0	0	0	0	0	0	0	0	0	0.502425	0.741375	0.7725	0.795	0.81	0.825	0.8409	0.85755	0.869925	0.881625	0.891825	0.90045	0.909
	0	0	0	0	0	0	0	0	0	0	0	0	0	0	0	0	0	0	0	0	0	0	0	0	0	0	0	0	0	0.465525	0.74115	0.7725	0.795	0.817425	0.8325	0.8475	0.861	0.869775	0.882075	0.8916	0.9003	0.909075
	0	0	0	0	0	0	0	0	0	0	0	0	0	0	0	0	0	0	0	0	0	0	0	0	0	0	0	0	0	0.373575	0.74085	0.7725	0.796125	0.810075	0.83235	0.8475	0.8613	0.86955	0.881925	0.891	0.900225	0.909225
	0	0	0	0	0	0	0	0	0	0	0	0	0	0	0	0	0	0	0	0	0	0	0	0	0	0	0	0	0	0.312975	0.74745	0.77385	0.795	0.8175	0.831825	0.8475	0.860325	0.8694	0.8811	0.890925	0.90015	0.909225
	0	0	0	0	0	0	0	0	0	0	0	0	0	0	0	0	0	0	0	0	0	0	0	0	0	0	0	0	0	0.275475	0.738975	0.7725	0.795	0.8175	0.8313	0.84735	0.8595	0.869475	0.88065	0.89085	0.9	0.9093
	0	0	0	0	0	0	0	0	0	0	0	0	0	0	0	0	0	0	0	0	0	0	0	0	0	0	0	0	0	0.25815	0.74415	0.7725	0.795	0.817425	0.8307	0.846825	0.8589	0.869475	0.880425	0.890775	0.900075	0.9093
	0	0	0	0	0	0	0	0	0	0	0	0	0	0	0	0	0	0	0	0	0	0	0	0	0	0	0	0	0	0.253125	0.740775	0.7725	0.795075	0.817275	0.831375	0.8463	0.858225	0.8694	0.880425	0.8907	0.899925	0.909375
	0	0	0	0	0	0	0	0	0	0	0	0	0	0	0	0	0	0	0	0	0	0	0	0	0	0	0	0	0	0.242625	0.738375	0.7725	0.795	0.815025	0.831	0.84585	0.85815	0.86925	0.880425	0.8907	0.899925	0.909375
	0	0	0	0	0	0	0	0	0	0	0	0	0	0	0	0	0	0	0	0	0	0	0	0	0	0	0	0	0	0.228525	0.737625	0.774975	0.795075	0.81315	0.8307	0.845325	0.858075	0.86925	0.880425	0.8907	0.9	0.909375
	0	0	0	0	0	0	0	0	0	0	0	0	0	0	0	0	0	0	0	0	0	0	0	0	0	0	0	0	0	0.23595	0.738075	0.774075	0.795525	0.813375	0.8307	0.845175	0.858	0.869325	0.88035	0.890625	0.9	0.90945
	0	0	0	0	0	0	0	0	0	0	0	0	0	0	0	0	0	0	0	0	0	0	0	0	0	0	0	0	0	0.229875	0.73785	0.773175	0.79545	0.8133	0.830475	0.845025	0.858	0.869325	0.88035	0.890625	0.9	0.90945
	0	0	0	0	0	0	0	0	0	0	0	0	0	0	0	0	0	0	0	0	0	0	0	0	0	0	0	0	0	0.21825	0.737475	0.7731	0.7953	0.81375	0.830325	0.844875	0.8577	0.869325	0.880275	0.890625	0.9	0.90945
	0	0	0	0	0	0	0	0	0	0	0	0	0	0	0	0	0	0	0	0	0	0	0	0	0	0	0	0	0	0.223425	0.738075	0.7731	0.795375	0.81375	0.830325	0.84495	0.857625	0.869325	0.88035	0.890625	0.900075	0.90945
	0	0	0	0	0	0	0	0	0	0	0	0	0	0	0	0	0	0	0	0	0	0	0	0	0	0	0	0	0	0.221025	0.737925	0.7731	0.7953	0.81375	0.8304	0.84495	0.857625	0.869325	0.88035	0.890625	0.900075	0.90945
	0	0	0	0	0	0	0	0	0	0	0	0	0	0	0	0	0	0	0	0	0	0	0	0	0	0	0	0	0	0.229275	0.737025	0.77325	0.79515	0.813675	0.830325	0.84495	0.857625	0.869325	0.88035	0.890625	0.900075	0.90945
	0	0	0	0	0	0	0	0	0	0	0	0	0	0	0	0	0	0	0	0	0	0	0	0	0	0	0	0	0	0.217425	0.73725	0.773175	0.7953	0.813675	0.830325	0.84495	0.857625	0.869325	0.88035	0.890625	0.900075	0.90945
	0	0	0	0	0	0	0	0	0	0	0	0	0	0	0	0	0	0	0	0	0	0	0	0	0	0	0	0	0	0.228525	0.73725	0.773175	0.795375	0.8136	0.830325	0.844875	0.857625	0.869325	0.88035	0.890625	0.900075	0.90945
	0	0	0	0	0	0	0	0	0	0	0	0	0	0	0	0	0	0	0	0	0	0	0	0	0	0	0	0	0	0.213675	0.737175	0.773175	0.795375	0.8136	0.830325	0.844875	0.857625	0.869325	0.88035	0.890625	0.900075	0.90945
	0	0	0	0	0	0	0	0	0	0	0	0	0	0	0	0	0	0	0	0	0	0	0	0	0	0	0	0	0	0.22245	0.737325	0.773175	0.795375	0.8136	0.8304	0.844875	0.857625	0.869325	0.88035	0.890625	0.900075	0.90945
	0	0	0	0	0	0	0	0	0	0	0	0	0	0	0	0	0	0	0	0	0	0	0	0	0	0	0	0	0	0.225225	0.737025	0.773175	0.795375	0.8136	0.8304	0.844875	0.857625	0.869325	0.88035	0.890625	0.900075	0.90945
	0	0	0	0	0	0	0	0	0	0	0	0	0	0	0	0	0	0	0	0	0	0	0	0	0	0	0	0	0	0.219075	0.737025	0.773175	0.795375	0.8136	0.8304	0.844875	0.857625	0.869325	0.88035	0.890625	0.900075	0.90945
	0	0	0	0	0	0	0	0	0	0	0	0	0	0	0	0	0	0	0	0	0	0	0	0	0	0	0	0	0	0.222075	0.737025	0.773175	0.795375	0.8136	0.8304	0.844875	0.857625	0.869325	0.88035	0.890625	0.900075	0.90945
	0	0	0	0	0	0	0	0	0	0	0	0	0	0	0	0	0	0	0	0	0	0	0	0	0	0	0	0	0	0.2202	0.737025	0.773175	0.795375	0.8136	0.8304	0.844875	0.857625	0.869325	0.88035	0.890625	0.900075	0.90945

## Sheet: Model Population Firing Rates
log(Background cAMP)	-3	-2.78049	-2.56098	-2.34146	-2.12195	-1.90244	-1.68293	-1.46341	-1.2439	-1.02439	-0.804878	-0.585366	-0.365854	-0.146341	0.0731707	0.292683	0.512195	0.731707	0.95122	1.17073	1.39024	1.60976	1.82927	2.04878	2.26829	2.4878	2.70732	2.92683	3.14634	3.36585	3.58537	3.80488	4.02439	4.2439	4.46341	4.68293	4.90244	5.12195	5.34146	5.56098	5.78049	6
log(Firing-Induced cAMP)	0	0.153846	0.307692	0.461538	0.615385	0.769231	0.923077	1.07692	1.23077	1.38462	1.53846	1.69231	1.84615	2	2.15385	2.30769	2.46154	2.61538	2.76923	2.92308	3.07692	3.23077	3.38462	3.53846	3.69231	3.84615	4	4.15385	4.30769	4.46154	4.61538	4.76923	4.92308	5.07692	5.23077	5.38462	5.53846	5.69231	5.84615	6
Population Firing Rate	0	0	0	0	0	0	0	0	0	0	0	0	0	0	0	0	0	0	0	0	0	0	0	0	0	0	0	0	0	0.6675	0.7125	0.7275	0.7575	0.7725	0.795	0.81	0.8325	0.8475	0.8625	0.87	0.8925	0.9
	0	0	0	0	0	0	0	0	0	0	0	0	0	0	0	0	0	0	0	0	0	0	0	0	0	0	0	0	0	0.675	0.705	0.7425	0.7575	0.78	0.795	0.8175	0.8325	0.8475	0.8625	0.8775	0.8925	0.9
	0	0	0	0	0	0	0	0	0	0	0	0	0	0	0	0	0	0	0	0	0	0	0	0	0	0	0	0	0	0.675	0.7125	0.7425	0.765	0.7875	0.795	0.8175	0.8325	0.855	0.87	0.8775	0.8925	0.9075
	0	0	0	0	0	0	0	0	0	0	0	0	0	0	0	0	0	0	0	0	0	0	0	0	0	0	0	0	0	0.675	0.72	0.7425	0.765	0.7875	0.8025	0.8175	0.84	0.855	0.87	0.8775	0.9	0.9075
	0	0	0	0	0	0	0	0	0	0	0	0	0	0	0	0	0	0	0	0	0	0	0	0	0	0	0	0	0	0.675	0.7125	0.7425	0.765	0.7875	0.81	0.825	0.84	0.855	0.87	0.885	0.8925	0.9075
	0	0	0	0	0	0	0	0	0	0	0	0	0	0	0	0	0	0	0	0	0	0	0	0	0	0	0	0	0	0.6825	0.7125	0.7425	0.765	0.795	0.81	0.8325	0.8475	0.8625	0.87	0.885	0.9	0.9075
	0	0	0	0	0	0	0	0	0	0	0	0	0	0	0	0	0	0	0	0	0	0	0	0	0	0	0	0	0	0.6825	0.7275	0.75	0.7725	0.795	0.8175	0.8325	0.8475	0.8625	0.8775	0.885	0.8925	0.9075
	0	0	0	0	0	0	0	0	0	0	0	0	0	0	0	0	0	0	0	0	0	0	0	0	0	0	0	0	0	0.6825	0.7275	0.75	0.78	0.795	0.8175	0.8325	0.855	0.8625	0.8775	0.885	0.9	0.915
	0	0	0	0	0	0	0	0	0	0	0	0	0	0	0	0	0	0	0	0	0	0	0	0	0	0	0	0	0	0.6825	0.7275	0.7575	0.78	0.8025	0.8175	0.84	0.855	0.87	0.8775	0.8925	0.9	0.9075
	0	0	0	0	0	0	0	0	0	0	0	0	0	0	0	0	0	0	0	0	0	0	0	0	0	0	0	0	0	0.6825	0.7275	0.7575	0.7875	0.8025	0.825	0.84	0.855	0.8625	0.8775	0.8925	0.8925	0.915
	0	0	0	0	0	0	0	0	0	0	0	0	0	0	0	0	0	0	0	0	0	0	0	0	0	0	0	0	0	0.69	0.735	0.7575	0.78	0.8025	0.825	0.84	0.8475	0.87	0.885	0.8925	0.9	0.9075
	0	0	0	0	0	0	0	0	0	0	0	0	0	0	0	0	0	0	0	0	0	0	0	0	0	0	0	0	0	0.69	0.735	0.7575	0.7875	0.8025	0.825	0.8475	0.855	0.8625	0.8775	0.885	0.9	0.9075
	0	0	0	0	0	0	0	0	0	0	0	0	0	0	0	0	0	0	0	0	0	0	0	0	0	0	0	0	0	0.69	0.7425	0.765	0.7875	0.81	0.825	0.8475	0.855	0.8625	0.8775	0.8925	0.9	0.9075
	0	0	0	0	0	0	0	0	0	0	0	0	0	0	0	0	0	0	0	0	0	0	0	0	0	0	0	0	0	0.69	0.735	0.7725	0.795	0.8175	0.8325	0.8475	0.8625	0.87	0.8775	0.8925	0.9	0.9075
	0	0	0	0	0	0	0	0	0	0	0	0	0	0	0	0	0	0	0	0	0	0	0	0	0	0	0	0	0	0.6675	0.735	0.765	0.795	0.81	0.825	0.8475	0.855	0.87	0.885	0.8925	0.9	0.9075
	0	0	0	0	0	0	0	0	0	0	0	0	0	0	0	0	0	0	0	0	0	0	0	0	0	0	0	0	0	0.585	0.7425	0.765	0.7875	0.81	0.8325	0.84	0.855	0.87	0.885	0.8925	0.9	0.9075
	0	0	0	0	0	0	0	0	0	0	0	0	0	0	0	0	0	0	0	0	0	0	0	0	0	0	0	0	0	0.3375	0.7425	0.7725	0.795	0.81	0.8325	0.8475	0.855	0.87	0.8775	0.8925	0.9	0
	0	0	0	0	0	0	0	0	0	0	0	0	0	0	0	0	0	0	0	0	0	0	0	0	0	0	0	0	0	0.06	0.7425	0.7725	0.795	0.81	0.825	0.84	0.855	0.87	0.8775	0.8925	0.9	0
	0	0	0	0	0	0	0	0	0	0	0	0	0	0	0	0	0	0	0	0	0	0	0	0	0	0	0	0	0	0	0.7425	0.7725	0.795	0.8175	0.8325	0.8475	0.8625	0.87	0.885	0.8925	0.9	0
	0	0	0	0	0	0	0	0	0	0	0	0	0	0	0	0	0	0	0	0	0	0	0	0	0	0	0	0	0	0	0.7425	0.7725	0.795	0.81	0.8325	0.8475	0.8625	0.87	0.8775	0.8925	0.165	0
	0	0	0	0	0	0	0	0	0	0	0	0	0	0	0	0	0	0	0	0	0	0	0	0	0	0	0	0	0	0	0.75	0.7725	0.795	0.8175	0.8325	0.8475	0.8625	0.57	0.12	0	0	0
	0	0	0	0	0	0	0	0	0	0	0	0	0	0	0	0	0	0	0	0	0	0	0	0	0	0	0	0	0	0	0.7425	0.7725	0.795	0.8175	0.8325	0.8475	0.8625	0	0	0	0	0
	0	0	0	0	0	0	0	0	0	0	0	0	0	0	0	0	0	0	0	0	0	0	0	0	0	0	0	0	0	0	0.75	0.7725	0.795	0.8175	0.8325	0.8475	0.8625	0	0	0	0	0
	0	0	0	0	0	0	0	0	0	0	0	0	0	0	0	0	0	0	0	0	0	0	0	0	0	0	0	0	0	0	0.705	0.7725	0.795	0.8175	0.8325	0.8475	0.165	0	0	0	0	0
	0	0	0	0	0	0	0	0	0	0	0	0	0	0	0	0	0	0	0	0	0	0	0	0	0	0	0	0	0	0	0	0.7725	0.795	0.8175	0.4575	0.2925	0	0	0	0	0	0
	0	0	0	0	0	0	0	0	0	0	0	0	0	0	0	0	0	0	0	0	0	0	0	0	0	0	0	0	0	0	0	0.7725	0.78	0	0	0	0	0	0	0	0	0
	0	0	0	0	0	0	0	0	0	0	0	0	0	0	0	0	0	0	0	0	0	0	0	0	0	0	0	0	0	0	0	0	0	0	0	0	0	0	0	0	0	0
	0	0	0	0	0	0	0	0	0	0	0	0	0	0	0	0	0	0	0	0	0	0	0	0	0	0	0	0	0	0	0	0	0	0	0	0	0	0	0	0	0	0
	0	0	0	0	0	0	0	0	0	0	0	0	0	0	0	0	0	0	0	0	0	0	0	0	0	0	0	0	0	0	0	0	0	0	0	0	0	0	0	0	0	0
	0	0	0	0	0	0	0	0	0	0	0	0	0	0	0	0	0	0	0	0	0	0	0	0	0	0	0	0	0	0	0	0	0	0	0	0	0	0	0	0	0	0
	0	0	0	0	0	0	0	0	0	0	0	0	0	0	0	0	0	0	0	0	0	0	0	0	0	0	0	0	0	0	0	0	0	0	0	0	0	0	0	0	0	0
	0	0	0	0	0	0	0	0	0	0	0	0	0	0	0	0	0	0	0	0	0	0	0	0	0	0	0	0	0	0	0	0	0	0	0	0	0	0	0	0	0	0
	0	0	0	0	0	0	0	0	0	0	0	0	0	0	0	0	0	0	0	0	0	0	0	0	0	0	0	0	0	0	0	0	0	0	0	0	0	0	0	0	0	0
	0	0	0	0	0	0	0	0	0	0	0	0	0	0	0	0	0	0	0	0	0	0	0	0	0	0	0	0	0	0	0	0	0	0	0	0	0	0	0	0	0	0
	0	0	0	0	0	0	0	0	0	0	0	0	0	0	0	0	0	0	0	0	0	0	0	0	0	0	0	0	0	0	0	0	0	0	0	0	0	0	0	0	0	0
	0	0	0	0	0	0	0	0	0	0	0	0	0	0	0	0	0	0	0	0	0	0	0	0	0	0	0	0	0	0	0	0	0	0	0	0	0	0	0	0	0	0
	0	0	0	0	0	0	0	0	0	0	0	0	0	0	0	0	0	0	0	0	0	0	0	0	0	0	0	0	0	0	0	0	0	0	0	0	0	0	0	0	0	0
	0	0	0	0	0	0	0	0	0	0	0	0	0	0	0	0	0	0	0	0	0	0	0	0	0	0	0	0	0	0	0	0	0	0	0	0	0	0	0	0	0	0
	0	0	0	0	0	0	0	0	0	0	0	0	0	0	0	0	0	0	0	0	0	0	0	0	0	0	0	0	0	0	0	0	0	0	0	0	0	0	0	0	0	0
	0	0	0	0	0	0	0	0	0	0	0	0	0	0	0	0	0	0	0	0	0	0	0	0	0	0	0	0	0	0	0	0	0	0	0	0	0	0	0	0	0	0

## Sheet: Experimental Population Data
10 nM cAMP Step Mean - Times	0.25	0.5	0.75	1	1.25	1.5	1.75	2	2.25	2.5	2.75	3	3.25	3.5	3.75	4	4.25	4.5	4.75	5	5.25	5.5	5.75	6	6.25	6.5	6.75	7	7.25	7.5	7.75	8	8.25	8.5	8.75	9	9.25	9.5	9.75	10	10.25	10.5	10.75	11	11.25	11.5	11.75	12	12.25
10 nM cAMP Step Mean - Trace	0.0120194	0.0419445	0.153144	0.282752	0.362003	0.378451	0.360708	0.356762	0.350671	0.331948	0.305304	0.268319	0.227847	0.177349	0.124058	0.0922529	0.0583962	0.0354672	0.0217935	0.0132369	0.0112032	0.0116448	0.018029	0.0219421	0.0191906	0.0256274	0.0239979	0.0247541	0.0450248	0.139227	0.268452	0.358654	0.376409	0.380912	0.373495	0.356753	0.325251	0.286124	0.232192	0.17229	0.124169	0.0707185	0.0491989	0.0361408	0.0288568	0.0226353	0.0247287	0.0143243	0.0140898
10 nM cAMP Cell 1 - Times	0.25	0.483333	0.733333	1	1.23333	1.48333	1.75	1.98333	2.23333	2.5	2.73333	2.98333	3.25	3.48333	3.73333	4	4.23333	4.48333	4.75	4.98333	5.23333	5.5	5.73333	5.98333	6.25	6.48333	6.73333	7	7.23333	7.48333	7.75	7.98333	8.23333	8.98333	9.25	9.48333	9.73333	10	10.2333	10.4833	10.75	10.9833	11.2333	11.5	11.7333	11.9833	12.25	12.4833	12.7333
10 nM cAMP Cell 1 - Trace	0.108893	0.178257	0.376552	0.423355	0.441571	0.414655	0.412708	0.42767	0.323862	0.293268	0.209776	0.245809	0.182326	0.107472	0.0965256	0.080361	-0.00961566	0.0186469	0.00923191	0.0140837	-0.0193539	-0.024623	0.073513	-0.0279289	-0.0278957	0.028263	0.0867774	0.0365836	0.157022	0.331931	0.455742	0.481236	0.387952	0.36613	0.345588	0.180533	0.187799	0.0672377	0.044213	0.0420369	0.0821303	0.0688954	0.0769925	0.0929548	-0.101817	0.0244584	-0.00223523	-0.000120242	-0.0289782
10 nM cAMP Cell 2 - Times	0.25	0.483333	0.733333	1	1.23333	1.48333	1.75	2.23333	2.5	2.73333	2.98333	3.25	3.48333	3.73333	4	4.23333	4.48333	4.75	5.23333	5.5	5.73333	5.98333	6.25	6.48333	6.73333	7	7.23333	7.75	7.98333	8.23333	8.5	8.73333	8.98333	9.48333	9.73333	10	10.2333	10.4833	10.75	10.9833	11.2333	11.5	11.7333	12.25	12.4833	12.7333	13	13.2333	13.4833
10 nM cAMP Cell 2 - Trace	0.0238378	-0.0631344	0.184382	0.285048	0.471072	0.331214	0.410116	0.256635	0.224988	0.160904	0.11199	0.125182	0.141542	-0.0224967	0.0573247	-0.0272873	0.010313	-0.0890774	0.0293297	0.0824957	-0.0235427	0.0412382	-0.0658303	-0.0806937	-0.111177	-0.0684935	-0.114618	0.323131	0.346552	0.445354	0.417907	0.414152	0.343775	0.191568	0.185874	0.0387403	0.0450756	0.00398851	0.0243777	-0.0154297	-0.01237	0.0124672	-0.133221	-0.0240371	-0.0638048	0.00839309	-0.045122	-0.00483712	-0.0534481
10 nM cAMP Cell 3 - Times	0.25	0.483333	0.733333	1	1.23333	1.48333	1.75	1.98333	2.23333	2.5	2.73333	2.98333	3.25	3.48333	3.73333	4	4.23333	4.48333	4.75	4.98333	5.23333	5.5	5.73333	5.98333	6.48333	6.73333	7	7.23333	7.48333	7.75	7.98333	8.23333	8.5	8.73333	8.98333	9.25	9.48333	9.73333	10	10.2333	10.4833	10.75	10.9833	11.2333	11.5	11.7333	11.9833	12.25	12.4833
10 nM cAMP Cell 3 - Trace	0.102115	0.283462	0.303681	0.348394	0.397083	0.379473	0.333467	0.293112	0.297193	0.187836	0.0238749	-0.0172738	0.174343	0.0116976	0.0642702	-0.0137481	-0.00752153	0.0910477	0.0680348	0.0356571	-0.0270176	0.0337681	0.0663204	-0.00100772	0.0740386	0.0952999	0.188355	0.290816	0.375704	0.463016	0.414076	0.417439	0.361167	0.44963	0.202067	0.171754	0.1241	-0.0477408	0.101022	0.095569	-0.0228803	0.112994	0.0790243	0.0427383	0.077908	0.0220607	0.102863	-0.0332343	-0.0575761
500 nM cAMP Step Mean - Times	0.25	0.5	0.75	1	1.25	1.5	1.75	2	2.25	2.5	2.75	3	3.25	3.5	3.75	4	4.25	4.5	4.75	5	5.25	5.5	5.75	6	6.25	6.5	6.75	7	7.25	7.5	7.75	8	8.25	8.5	8.75	9	9.25	9.5	9.75	10	10.25	10.5	10.75	11	11.25	11.5	11.75	12	12.25
500 nM cAMP Step Mean - Trace	0.0940965	0.0548147	0.0303056	0.0133184	0.00330188	0.000566072	-0.00469888	-0.0104963	0.00129712	-0.00524306	-0.00425282	0.0033837	0.0030153	0.0121627	0.0106682	0.0145739	0.0141272	0.00297165	0.0128386	0.0158325	0.0113018	0.00524388	0.0121768	0.0143152	0.0954963	0.282826	0.39397	0.423417	0.413986	0.413663	0.403728	0.390111	0.360539	0.32229	0.257487	0.197287	0.133393	0.091028	0.0593398	0.043371	0.0222715	0.0176861	0.0122487	0.00849515	0.00348065	0.00988237	0.0101621	0.00682452	0.0114757
500 nM cAMP Cell 1 - Times	0.233333	0.483333	0.733333	1	1.23333	1.48333	1.73333	2	2.23333	2.48333	2.73333	3	3.23333	3.48333	3.73333	4	4.23333	4.48333	5	5.23333	5.48333	5.73333	6	6.23333	6.48333	6.73333	7.23333	7.48333	7.73333	8.23333	8.73333	9	9.23333	10	10.4833	10.7333	11	11.2333	11.7333	12	12.2333	12.4833	12.7333	13	13.2333	13.4833	13.7333	14	14.2333
500 nM cAMP Cell 1 - Trace	0.118629	0.104918	0.180558	0.16372	0.106931	0.067489	0.0570316	0.020212	-0.000920835	-0.00234258	-0.141469	0.0357818	-0.0137007	-0.0179959	0.0713933	0.0314839	-0.174687	0.0465198	-0.0176453	0.0468139	0.0417354	-0.00451095	-0.0136666	0.11184	0.33403	0.352605	0.328521	0.390487	0.367218	0.37875	0.179076	0.120483	0.0147726	-0.0994714	-0.0326541	NaN	0.115059	-0.0600469	-0.0823349	-0.0399762	0.0218815	-0.0243827	-0.0179941	-0.0955728	-0.0159996	0.101306	-0.0139213	-0.0390569	-0.122385
500 nM cAMP Cell 2 - Times	0.233333	0.483333	0.733333	1	1.23333	1.48333	1.73333	2	2.23333	2.48333	2.73333	3	3.23333	3.48333	3.73333	4	4.23333	4.48333	4.73333	5	5.23333	5.48333	5.73333	6	6.23333	6.48333	6.73333	7	7.23333	7.48333	7.73333	8	8.23333	8.48333	8.73333	9	9.23333	9.48333	9.73333	10	10.2333	10.4833	10.7333	11	11.2333	11.4833	11.7333	12	12.2333
500 nM cAMP Cell 2 - Trace	-0.0215526	0.0987889	-0.0409744	-0.0227946	0.0402623	0.0148163	-0.111701	0.059866	-0.015246	-0.0328204	0.107744	-0.137823	-0.0877309	0.08079	0.0698405	-0.00822305	-0.00195306	0.0494751	0.02402	0.0610231	-0.0154745	0.0131623	0.145021	-0.0549735	-0.0235763	0.160918	0.279395	0.323705	-0.0248638	0.128461	0.0556848	0.117828	0.303636	-0.0440406	0.126361	0.246499	0.151096	-0.00403168	0.0992307	0.250705	0.0577277	-0.030091	0.0200595	0.015587	-0.0132698	-0.0236563	-0.024409	0.0409717	0.0763836
500 nM cAMP Cell 3 - Times	0.233333	0.483333	0.733333	1	1.23333	1.48333	2	2.23333	3.23333	3.48333	3.73333	4	4.23333	4.48333	5	5.23333	5.48333	5.73333	6.23333	7	7.23333	7.48333	7.73333	8	8.23333	8.48333	8.73333	9	9.23333	9.48333	9.73333	10	10.4833	10.7333	11	11.2333	11.4833	12	12.2333	12.4833	12.7333	13	13.2333	13.4833	13.7333	14	14.2333	14.4833	14.7333
500 nM cAMP Cell 3 - Trace	0.156091	0.0614133	-0.00770724	-0.00798375	-0.0086707	0.0681916	0.0214058	0.00811215	-0.020223	0.00391171	-0.0619636	0.0237138	-0.0104654	-0.0421414	0.0116036	-0.00642646	0.0237158	-0.042324	0.081742	0.29459	NaN	0.38852	NaN	0.320379	0.273054	0.215397	0.194004	0.1551	0.0193508	0.148669	0.0471873	0.0557787	-0.0226226	0.0570492	0.00392397	-0.000803535	0.0838193	-0.0496888	-0.00766806	0.0148309	-0.0683683	-0.021033	0.0118422	-0.0339975	-0.110529	-0.0156107	-0.00143662	0.0304046	0.305548
cAMP Concentrations (nM)	10	50	100	500	1000
Cytosolic cAMP St. Dev. (Rel. U.)	1	1.08645	1.09277	1.14373	1.207
Cytosolic cAMP St. Dev. Error	0.0332036	0.0298902	0.0249605	0.0349746	0.0325797
[truncated: 330 more columns]

## Sheet: Experimental Single Cell Traces
Time (min)	0.25	0.5	0.75	1	1.25	1.5	1.75	2	2.25	2.5	2.75	3	3.25	3.5	3.75	4	4.25	4.5	4.75	5	5.25	5.5	5.75	6	6.25	6.5	6.75	7	7.25	7.5	7.75	8	8.25	8.5	8.75	9	9.25	9.5	9.75	10	10.25	10.5	10.75	11	11.25	11.5	11.75	12	12.25
1 min Pulses Cell FRET Trace	0.0295871	0.0270347	0.0365295	0.0447398	0.000983861	0.0255872	0.0211913	0.0370814	0.0101502	0.0071136	0.0402322	0.0172988	0.00737807	-0.0285213	-0.000216253	-0.0249844	0.00885383	-0.0412706	-0.0148235	-0.0182921	0.0368049	-0.00523865	-0.010752	0.0267306	0.00901783	-0.00897811	-0.0212559	0.00653453	-0.0144094	-0.0377497	0.00333207	0.0564461	0.0239427	0.0510731	-0.000718746	-0.00993968	0.0300975	0.000605407	-0.0221147	-0.0428595	0.0195435	0.0299297	0.16251	0.274064	0.305633	0.285699	0.332028	0.316325	0.293641
Variable Pulses Cell 1 FRET Trace	-0.00359204	0.00518996	-0.00787615	-0.0219656	-0.0284557	0.0276065	-0.00584852	-0.002295	-0.00868652	0.0156127	0.00712514	-0.0125146	-0.0205289	-0.0103764	-0.00686452	-0.0347001	0.0071089	0.0216239	0.00897784	0.0355176	0.0290214	-0.0225416	0.00714766	0.0144802	0.0334559	0.0294811	0.0425256	0.0125923	0.00572747	0.037616	0.019529	0.0298294	0.0292935	0.0499501	0.0293656	0.00722333	-0.0171343	0.040504	-0.00599155	0.0342286	0.0553072	0.0393586	0.149713	0.266648	0.325952	0.35545	0.313002	0.317219	0.248751
Variable Pulses Cell 2 FRET Trace	-0.00780161	0.00212047	-0.00638003	-0.00992506	0.00255651	-0.00160459	-0.00784352	0.0112286	0.00038057	-0.0101567	-0.0239398	0.0137603	0.0115696	0.000661781	0.0306725	0.00873825	-0.0124911	-0.0132469	-0.0163999	-0.000777137	-0.0160075	-0.00812088	0.0213894	0.0209853	-0.0143291	-0.0150299	-0.000520739	0.035291	-0.00228398	0.0170201	0.0343535	-0.00612203	0.035987	0.00317028	0.0413181	0.0137931	0.0166426	0.0237935	0.00810407	0.030695	0.0343373	0.0202488	0.164588	0.281876	0.316199	0.3728	0.357227	0.36169	0.305883
Variable Pulses Cell 3 FRET Trace	-0.000174877	-0.0202261	-0.0284592	-0.00981368	0.000544044	-0.00770298	0.0234171	0.00226123	0.0155972	-0.0267546	0.0261629	0.00793224	-0.0255928	-0.0266894	0.00945143	0.0377254	0.00443907	-0.0124362	-0.0186057	0.00650914	-0.0248493	-0.015503	-0.0444278	-0.0206178	-0.0309833	-0.0205802	-0.00270877	-0.0301306	-0.000895422	-0.0232209	0.00290908	0.0275532	0.00681518	-0.0180868	-0.016434	0.00792889	0.0217561	0.00318203	-0.00645782	0.0143602	0.0231462	0.0105418	-0.0189789	0.0974055	0.19755	0.248222	0.24377	0.251435	0.224254
[truncated: 222 more columns]
